# Supplementary material for: Identification of the xyloglucan endotransglycosylase/hydrolase genes and the role of PagXTH12 in drought resistance in poplar
Source: For Res (Fayettev). 2024 Dec 31;4:e039. doi: 10.48130/forres-0024-0036 (PMC11870306; doi:10.48130/forres-0024-0036)
Supplement: Supplementary file 1 — Supplementary data to this article can be found online. [file forres-0024-0036-S1.zip]

Archive with 6 entries (6 files):
- 10.48130_forres-0024-0036-Suppl-TableS2.pdf
- 10.48130_forres-0024-0036-Suppl-TableS3.pdf
- 10.48130_forres-0024-0036-Suppl-TableS4.xlsx
- 10.48130_forres-0024-0036-Suppl-TableS5.xlsx
- 10.48130_forres-0024-0036-Suppl-TableS6.xlsx
- 10.48130_forres-0024-0036-Suppl-TableS1.pdf
