# Supplementary material for: Identification of the xyloglucan endotransglycosylase/hydrolase genes and the role of PagXTH12 in drought resistance in poplar
Source: For Res (Fayettev). 2024 Dec 31;4:e039. doi: 10.48130/forres-0024-0036 (PMC11870306; doi:10.48130/forres-0024-0036)
Supplement: Supplementary file 1 — Supplementary data to this article can be found online. [file forres-0024-0036-S1.zip › 10.48130_forres-0024-0036-Suppl-TableS4.xlsx]

## Sheet: Sheet1
Table S4. paralogous pairs
Duplication Type	Pair	Gene1			Gene2			Gene3		Report
WGD	W1	Potri.001G071000	PtrXTH1	<->	Potri.003G159700	PtrXTH9				Cheng, Zihan, et al. 2021
WGD	W2	Potri.001G136100	PtrXTH2	<->	Potri.003G097300	PtrXTH8				Cheng, Zihan, et al. 2021
WGD	W3	Potri.002G060400	PtrXTH3	<->	Potri.005G201200	PtrXTH13				Cheng, Zihan, et al. 2021
WGD	W4	Potri.002G236200	PtrXTH6	<->	Potri.014G146100	PtrXTH32				Novel in this study
WGD	W5	Potri.004G021000	PtrXTH10	<->	Potri.011G025800	PtrXTH25				Cheng, Zihan, et al. 2021
WGD	W6	Potri.006G122900	PtrXTH15	<->	Potri.016G098600	PtrXTH34				Novel in this study
WGD	W7	Potri.006G160700	PtrXTH16	<->	Potri.018G084300	PtrXTH35				Cheng, Zihan, et al. 2021
WGD	W8	Potri.008G138400	PtrXTH21	<->	Potri.010G102300	PtrXTH24				Cheng, Zihan, et al. 2021
WGD	W9	Potri.013G152400	PtrXTH29	<->	Potri.019G125000	PtrXTH40				Novel in this study
Tandem	T1	Potri.002G060400	PtrXTH3	<->	Potri.002G060500	PtrXTH4				Cheng, Zihan, et al. 2021
Tandem	T2	Potri.005G201200	PtrXTH13	<->	Potri.005G201250	PtrXTH43				Novel in this study
Tandem	T3	Potri.006G169900	PtrXTH17	<->	Potri.006G170001	PtrXTH18	<->	Potri.006G170100	PtrXTH19	Cheng, Zihan, et al. 2021
Tandem	T4	Potri.011G077320	PtrXTH26	<->	Potri.011G077380	PtrXTH27				Cheng, Zihan, et al. 2021
Tandem	T5	Potri.018G094800	PtrXTH36	<->	Potri.018G094900	PtrXTH37				Cheng, Zihan, et al. 2021
Tandem	T6	Potri.018G095100	PtrXTH38	<->	Potri.018G095200	PtrXTH39				Novel in this study
