# Supplementary material for: Identification of the xyloglucan endotransglycosylase/hydrolase genes and the role of PagXTH12 in drought resistance in poplar
Source: For Res (Fayettev). 2024 Dec 31;4:e039. doi: 10.48130/forres-0024-0036 (PMC11870306; doi:10.48130/forres-0024-0036)
Supplement: Supplementary file 1 — Supplementary data to this article can be found online. [file forres-0024-0036-S1.zip › 10.48130_forres-0024-0036-Suppl-TableS5.xlsx]

## Sheet: nodes
Table S5. XTH coexpression network.
GeneID	AtGeneID	AtGeneName	Annotation	BriefDescription	TF_family	PlnTFDB_family	NodeLevel	NodeLabel	NodeColor		Subnetwork Gene Number
Potri.001G071000	AT5G13870	EXGT-A4,XTH5	xyloglucan endotransglucosylase/hydrolase 5	xyloglucan endo-transglycosylase [Populus tomentosa]	_	_	0_Target	PtrXTH1	0_Target		189
Potri.001G136100	AT1G32170	XTH30,XTR4	xyloglucan endotransglucosylase/hydrolase 30	probable xyloglucan endotransglucosylase hydrolase 30	_	_	0_Target	PtrXTH2	0_Target		272
Potri.002G060400	AT4G14130	XTH15,XTR7	xyloglucan endotransglucosylase/hydrolase 15	xyloglucan endo-1 family [Populus trichocarpa]	_	_	0_Target	PtrXTH3	0_Target		43
Potri.002G060500	AT4G14130	XTH15,XTR7	xyloglucan endotransglucosylase/hydrolase 15	xyloglucan endo-1 family [Populus trichocarpa]	_	_	0_Target	PtrXTH4	0_Target		135
Potri.002G236200	AT3G23730	XTH16	xyloglucan endotransglucosylase/hydrolase 16	brassinosteroid-regulated BRU1-like	_	_	0_Target	PtrXTH6	0_Target		2
Potri.002G244200	AT4G13090	XTH2	xyloglucan endotransglucosylase/hydrolase 2	xyloglucan endotransglucosylase hydrolase 2-like	_	_	0_Target	PtrXTH7	0_Target		273
Potri.003G097300	AT1G32170	XTH30,XTR4	xyloglucan endotransglucosylase/hydrolase 30	probable xyloglucan endotransglucosylase hydrolase 30	_	_	0_Target	PtrXTH8	0_Target		428
Potri.004G021000	AT1G11545	XTH8	xyloglucan endotransglucosylase/hydrolase 8	probable xyloglucan endotransglucosylase hydrolase 8	_	_	0_Target	PtrXTH10	0_Target		156
Potri.005G007200	AT4G25810	XTH23,XTR6	xyloglucan endotransglycosylase 6	probable xyloglucan endotransglucosylase hydrolase 23	_	_	0_Target	PtrXTH12	0_Target		8
Potri.005G201200	AT4G14130	XTH15,XTR7	xyloglucan endotransglucosylase/hydrolase 15	brassinosteroid-regulated BRU1-like	_	_	0_Target	PtrXTH13	0_Target		25
Potri.006G122900	AT2G36870	XTH32	xyloglucan endotransglucosylase/hydrolase 32	xyloglucan endotransglucosylase hydrolase 32 precursor [Populus trichocarpa]	_	_	0_Target	PtrXTH15	0_Target		187
Potri.006G160700	AT4G28850	ATXTH26,XTH26	xyloglucan endotransglucosylase/hydrolase 26	probable xyloglucan endotransglucosylase hydrolase 26	_	_	0_Target	PtrXTH16	0_Target		2
Potri.007G008500	AT5G65730	XTH6	xyloglucan endotransglucosylase/hydrolase 6	probable xyloglucan endotransglucosylase hydrolase 6	_	_	0_Target	PtrXTH20	0_Target		6
Potri.008G138400	AT1G14720	ATXTH28,EXGT-A2,XTH28,XTR2	xyloglucan endotransglucosylase/hydrolase 28	probable xyloglucan endotransglucosylase hydrolase 28	_	_	0_Target	PtrXTH21	0_Target		2
Potri.009G006600	AT2G36870	XTH32	xyloglucan endotransglucosylase/hydrolase 32	probable xyloglucan endotransglucosylase hydrolase 31	_	_	0_Target	PtrXTH22	0_Target		84
Potri.009G083800	AT2G14620	XTH10	xyloglucan endotransglucosylase/hydrolase 10	probable xyloglucan endotransglucosylase hydrolase 10	_	_	0_Target	PtrXTH23	0_Target		67
Potri.010G102300	AT1G14720	ATXTH28,EXGT-A2,XTH28,XTR2	xyloglucan endotransglucosylase/hydrolase 28	xyloglucan endotransglycosylase family [Populus trichocarpa]	_	_	0_Target	PtrXTH24	0_Target		408
Potri.011G025800	AT1G11545	XTH8	xyloglucan endotransglucosylase/hydrolase 8	probable xyloglucan endotransglucosylase hydrolase 8 [Populus euphratica]	_	_	0_Target	PtrXTH25	0_Target		63
Potri.013G005700	AT4G25810	XTH23,XTR6	xyloglucan endotransglycosylase 6	probable xyloglucan endotransglucosylase hydrolase 23	_	_	0_Target	PtrXTH28	0_Target		395
Potri.013G152400	AT4G03210	XTH9	xyloglucan endotransglucosylase/hydrolase 9	Xyloglucan endotransglucosylase hydrolase 9 precursor [Populus trichocarpa]	_	_	0_Target	PtrXTH29	0_Target		499
Potri.014G115000	AT1G10550	XET,XTH33	xyloglucan:xyloglucosyl transferase 33	probable xyloglucan endotransglucosylase hydrolase 33	_	_	0_Target	PtrXTH30	0_Target		333
Potri.014G140300	AT5G13870	EXGT-A4,XTH5	xyloglucan endotransglucosylase/hydrolase 5	probable xyloglucan endotransglucosylase hydrolase 5	_	_	0_Target	PtrXTH31	0_Target		488
Potri.014G146100	AT3G23730	XTH16	xyloglucan endotransglucosylase/hydrolase 16	brassinosteroid-regulated BRU1-like	_	_	0_Target	PtrXTH32	0_Target		8
Potri.016G098600	AT2G36870	XTH32	xyloglucan endotransglucosylase/hydrolase 32	xyloglucan endotransglucosylase hydrolase 32 precursor [Populus trichocarpa]	_	_	0_Target	PtrXTH34	0_Target		175
Potri.018G084300	AT4G28850	ATXTH26,XTH26	xyloglucan endotransglucosylase/hydrolase 26	probable xyloglucan endotransglucosylase hydrolase 26	_	_	0_Target	PtrXTH35	0_Target		154
Potri.018G094900	AT4G25810	XTH23,XTR6	xyloglucan endotransglycosylase 6	Xyloglucan endotransglucosylase hydrolase 22 [Ricinus communis]	_	_	0_Target	PtrXTH37	0_Target		238
Potri.018G095100	AT4G25810	XTH23,XTR6	xyloglucan endotransglycosylase 6	xyloglucan endo-1 family [Populus trichocarpa]	_	_	0_Target	PtrXTH38	0_Target		166
Potri.018G095200	AT4G25810	XTH23,XTR6	xyloglucan endotransglycosylase 6	xyloglucan endo-1 family [Populus trichocarpa]	_	_	0_Target	PtrXTH39	0_Target		156
Potri.019G125000	AT4G03210	XTH9	xyloglucan endotransglucosylase/hydrolase 9	Xyloglucan endotransglucosylase hydrolase 9 precursor [Populus trichocarpa]	_	_	0_Target	PtrXTH40	0_Target		953
Potri.001G004100	AT5G56540	AGP14,ATAGP14	arabinogalactan protein 14	arabinogalactan 13 [Populus trichocarpa]	_	_	1st_PCC0.85
Potri.001G008100	AT4G26130	_	_	hypothetical protein POPTR_0001s04540g [Populus trichocarpa]	_	_	1st_PCC0.85
Potri.001G009000	AT1G55230	_	Family of unknown function (DUF716)	transmembrane 45B-like	_	_	1st_PCC0.85
Potri.001G010500	AT3G58040	SINAT2	seven in absentia of Arabidopsis 2	Seven in absentia of 2 isoform 1 [Theobroma cacao]	_	_	1st_PCC0.85
Potri.001G017900	AT4G31980	_	_	UPF0481 At3g47200-like [Populus euphratica]	_	_	1st_PCC0.85
Potri.001G020900	AT3G63440	ATCKX6,ATCKX7,CKX6	cytokinin oxidase/dehydrogenase 6	cytokinin dehydrogenase 6-like	_	_	1st_PCC0.85
Potri.001G023300	AT4G30880	_	Bifunctional inhibitor/lipid-transfer protein/seed storage 2S albumin superfamily protein	protease inhibitor seed storage lipid transfer family [Populus trichocarpa]	_	_	1st_PCC0.85
Potri.001G023900	AT1G29050	TBL38	TRICHOME BIREFRINGENCE-LIKE 38	trichome birefringence-like 41 [Populus euphratica]	_	_	1st_PCC0.85
Potri.001G024900	AT2G38750	ANNAT4	annexin 4	annexin D4	_	_	1st_PCC0.85
Potri.001G027700	AT5G12330	LRP1	Lateral root primordium (LRP) protein-related	LATERAL ROOT PRIMORDIUM 1 isoform X1 [Fragaria vesca vesca]	SRS	SRS	1st_PCC0.85		TF
Potri.001G029800	AT3G12250	BZIP45,TGA6	TGACG motif-binding factor 6	transcription factor TGA2-like isoform X1 [Populus euphratica]	bZIP	bZIP	1st_PCC0.85		TF
Potri.001G035500	AT4G12560	CPR30	F-box and associated interaction domains-containing protein	F-box [Morus notabilis]	_	_	1st_PCC0.85
Potri.001G039800	AT1G16260	_	Wall-associated kinase family protein	wall-associated kinase family [Populus trichocarpa]	_	_	1st_PCC0.85
Potri.001G042100	_	_	_	hydroxyproline-rich systemin-like	_	_	1st_PCC0.85
Potri.001G044500	AT1G80840	ATWRKY40,WRKY40	WRKY DNA-binding protein 40	probable WRKY transcription factor 40	WRKY	WRKY	1st_PCC0.85	WRKY40	TF
Potri.001G050100	AT2G02230	AtPP2-B1,PP2-B1	phloem protein 2-B1	F-box family [Theobroma cacao]	_	_	1st_PCC0.85
Potri.001G054000	AT3G24020	_	Disease resistance-responsive (dirigent-like protein) family protein	dirigent 16-like	_	_	1st_PCC0.85
Potri.001G057900	AT5G08391	_	Protein of unknown function (DUF 3339)	hypothetical protein POPTR_0001s13690g [Populus trichocarpa]	_	_	1st_PCC0.85
Potri.001G058000	AT3G48660	_	Protein of unknown function (DUF 3339)	hypothetical protein POPTR_0001s13680g, partial [Populus trichocarpa]	_	_	1st_PCC0.85
Potri.001G058200	AT2G03710	AGL3,SEP4	K-box region and MADS-box transcription factor family protein	flowering locus C	MIKC_MADS	MADS	1st_PCC0.85		TF
Potri.001G058600	AT5G50670	_	Squamosa promoter-binding protein-like (SBP domain) transcription factor family protein	squamosa promoter-binding 16 [Populus euphratica]	SBP	SBP	1st_PCC0.85		TF
Potri.001G063800	AT2G34400	_	Pentatricopeptide repeat (PPR-like) superfamily protein	Pentatricopeptide repeat superfamily isoform 2 [Theobroma cacao]	_	_	1st_PCC0.85
Potri.001G070800	AT1G44960	_	SNARE associated Golgi protein family	SNARE associated Golgi family isoform 1 [Theobroma cacao]	_	_	1st_PCC0.85
Potri.001G071400	AT3G50120	_	Plant protein of unknown function (DUF247)	UPF0481 At3g47200-like	_	_	1st_PCC0.85
Potri.001G080300	AT5G61620	_	myb-like transcription factor family protein	myb J isoform X2	MYB_related	MYB-related	1st_PCC0.85		TF
Potri.001G080600	AT5G07480	KUOX1	KAR-UP oxidoreductase 1	2 -deoxymugineic-acid 2 -dioxygenase	_	_	1st_PCC0.85
Potri.001G083200	AT1G02800	ATCEL2,CEL2	cellulase 2	endo-1,4-beta-glucanase [Populus trichocarpa]	_	_	1st_PCC0.85
Potri.001G087700	_	_	_	hypothetical protein POPTR_0001s10990g [Populus trichocarpa]	_	_	1st_PCC0.85
Potri.001G093800	AT4G11090	TBL23	TRICHOME BIREFRINGENCE-LIKE 23	trichome birefringence-like 23 isoform X1	_	_	1st_PCC0.85
Potri.001G095300	AT3G61610	_	Galactose mutarotase-like superfamily protein	glucose-6-phosphate 1-epimerase	_	_	1st_PCC0.85
Potri.001G096000	AT4G23720	_	Protein of unknown function (DUF1191)	[Ricinus communis]	_	_	1st_PCC0.85
Potri.001G096600	AT1G64160	_	Disease resistance-responsive (dirigent-like protein) family protein	plant disease resistance response partial	_	_	1st_PCC0.85
Potri.001G096800	AT1G64160	_	Disease resistance-responsive (dirigent-like protein) family protein	plant disease resistance response partial	_	_	1st_PCC0.85
Potri.001G102300	AT5G41330	_	BTB/POZ domain with WD40/YVTN repeat-like protein	potassium channel tetramerisation domain-containing family [Populus trichocarpa]	_	_	1st_PCC0.85
Potri.001G106400	AT1G63410	_	Protein of unknown function (DUF567)	LURP-one-related 4-like	_	_	1st_PCC0.85
Potri.001G111500	AT1G12570	_	Glucose-methanol-choline (GMC) oxidoreductase family protein	Glucose-methanol-choline oxidoreductase family isoform 1 [Theobroma cacao]	_	_	1st_PCC0.85
Potri.001G115200	AT4G22810	_	Predicted AT-hook DNA-binding family protein	DNA-binding ESCAROLA	_	_	1st_PCC0.85
Potri.001G119300	AT1G62760	_	Plant invertase/pectin methylesterase inhibitor superfamily protein	21 kDa -like	_	_	1st_PCC0.85
Potri.001G121300	AT2G30590	WRKY21	WRKY DNA-binding protein 21	probable WRKY transcription factor 15	WRKY	WRKY	1st_PCC0.85	WRKY21	TF
Potri.001G127100	AT5G45290	_	RING/U-box superfamily protein	ring finger [Ricinus communis]	_	_	1st_PCC0.85
Potri.001G127400	AT5G17540	_	HXXXD-type acyl-transferase family protein	methanol O-anthraniloyltransferase	_	_	1st_PCC0.85
Potri.001G141100	AT5G46690	bHLH071	beta HLH protein 71	transcription factor bHLH71	bHLH	bHLH	1st_PCC0.85		TF
Potri.001G155700	AT2G44940	_	Integrase-type DNA-binding superfamily protein	ethylene-responsive transcription factor ERF039-like	ERF	AP2-EREBP	1st_PCC0.85		TF
Potri.001G157100	AT5G13910	LEP	Integrase-type DNA-binding superfamily protein	ethylene-responsive transcription factor LEP-like	ERF	AP2-EREBP	1st_PCC0.85		TF
Potri.001G157200	AT5G47380	_	Protein of unknown function, DUF547	electron [Ricinus communis]	_	_	1st_PCC0.85
Potri.001G163600	AT3G14240	_	Subtilase family protein	subtilisin-like protease	_	_	1st_PCC0.85
Potri.001G167100	AT1G54100	ALDH7B4	aldehyde dehydrogenase 7B4	aldehyde dehydrogenase family 7 member a1 turgor responsive family [Populus trichocarpa]	_	_	1st_PCC0.85
Potri.001G167300	AT3G14067	_	Subtilase family protein	subtilisin-like protease	_	_	1st_PCC0.85
Potri.001G171600	AT1G80160	_	Lactoylglutathione lyase / glyoxalase I family protein	lactoylglutathione [Ricinus communis]	_	_	1st_PCC0.85
Potri.001G172900	AT1G52680	_	late embryogenesis abundant protein-related / LEA protein-related	late embryogenesis abundant 1-like	_	_	1st_PCC0.85
Potri.001G183800	AT1G79860	ATROPGEF12,MEE64,ROPGEF12	RHO guanyl-nucleotide exchange factor 12	rop guanine nucleotide exchange factor 12-like	_	_	1st_PCC0.85
Potri.001G201100	AT1G15710	_	prephenate dehydrogenase family protein	arogenate dehydrogenase chloroplastic-like	_	_	1st_PCC0.85
Potri.001G203500	_	_	_	glycine-rich cell wall structural 2-like	_	_	1st_PCC0.85
Potri.001G206100	AT1G36050	_	Endoplasmic reticulum vesicle transporter protein	endoplasmic reticulum-Golgi intermediate compartment 3-like	_	_	1st_PCC0.85
Potri.001G209000	AT4G33230	_	Plant invertase/pectin methylesterase inhibitor superfamily	pectinesterase-like	_	_	1st_PCC0.85
Potri.001G209800	AT5G64090	_	_	MTL1-like [Jatropha curcas]	_	_	1st_PCC0.85
Potri.001G211400	AT1G71160	KCS7	3-ketoacyl-CoA synthase 7	3-ketoacyl- synthase 7-like	_	_	1st_PCC0.85
Potri.001G216100	AT2G35930	PUB23	plant U-box 23	E3 ubiquitin- ligase PUB23-like	_	_	1st_PCC0.85
Potri.001G216900	AT2G27230	LHW	transcription factor-related	transcription factor LHW-like	_	_Others	1st_PCC0.85
Potri.001G218600	AT5G22410	RHS18	root hair specific 18	peroxidase 60-like	_	_	1st_PCC0.85
Potri.001G219200	AT5G22360	ATVAMP714,VAMP714	vesicle-associated membrane protein 714	Vesicle-associated membrane 714 isoform 1 [Theobroma cacao]	_	_	1st_PCC0.85
Potri.001G219300	AT5G21105	_	Plant L-ascorbate oxidase	L-ascorbate oxidase-like	_	_	1st_PCC0.85
Potri.001G219500	AT5G21090	_	Leucine-rich repeat (LRR) family protein	somatic embryogenesis receptor kinase 1-like	_	_	1st_PCC0.85
Potri.001G223400	AT2G44480	BGLU17	beta glucosidase 17	linamarase family [Populus trichocarpa]	_	_	1st_PCC0.85
Potri.001G226500	_	_	_	01g01890D [Brassica napus]	_	_	1st_PCC0.85
Potri.001G228600	AT5G06800	_	myb-like HTH transcriptional regulator family protein	Myb-like HTH transcriptional regulator family isoform 1 [Theobroma cacao]	_	G2-like	1st_PCC0.85
Potri.001G235800	AT2G37430	_	C2H2 and C2HC zinc fingers superfamily protein	nucleic acid binding [Ricinus communis]	C2H2	C2H2	1st_PCC0.85		TF
Potri.001G238400	AT3G55370	OBP3	OBF-binding protein 3	dof zinc finger	Dof	C2C2-Dof	1st_PCC0.85		TF
Potri.001G243300	AT3G46620	_	zinc finger (C3HC4-type RING finger) family protein	E3 ubiquitin- ligase RING1-like	_	_	1st_PCC0.85
Potri.001G244100	AT5G59250	_	Major facilitator superfamily protein	D-xylose-proton symporter-like chloroplastic	_	_	1st_PCC0.85
Potri.001G245800	AT2G29410	ATMTPB1,MTPB1	metal tolerance protein B1	metal tolerance B-like [Populus euphratica]	_	_	1st_PCC0.85
Potri.001G269400	AT3G12630	_	A20/AN1-like zinc finger family protein	zinc finger A20 and AN1 domain-containing stress-associated 5	_	_	1st_PCC0.85
Potri.001G273300	AT5G19473	_	RPM1-interacting protein 4 (RIN4) family protein	RPM1-interacting 4 (RIN4) family [Theobroma cacao]	_	_	1st_PCC0.85
Potri.001G277800	AT1G07170	_	PHF5-like protein	PHD finger-like domain-containing 5B [Pyrus x bretschneideri]	_	_	1st_PCC0.85
Potri.001G282800	AT5G37060	ATCHX24,CHX24	cation/H+ exchanger 24	cation H(+) antiporter 24-like	_	_	1st_PCC0.85
Potri.001G286400	AT1G58290	HEMA1	Glutamyl-tRNA reductase family protein	glutamyl-tRNA reductase chloroplastic-like	_	_	1st_PCC0.85
Potri.001G290800	AT1G73270	scpl6	serine carboxypeptidase-like 6	serine carboxypeptidase-like 18 isoform X1	_	_	1st_PCC0.85
Potri.001G291700	AT5G36180	scpl1	serine carboxypeptidase-like 1	serine carboxypeptidase-like 18 isoform X1	_	_	1st_PCC0.85
Potri.001G291800	AT1G33540	scpl18	serine carboxypeptidase-like 18	serine carboxypeptidase-like 18 isoform X1	_	_	1st_PCC0.85
Potri.001G295500	AT1G27730	STZ,ZAT10	salt tolerance zinc finger	zinc finger ZAT10-like	C2H2	C2H2	1st_PCC0.85		TF
Potri.001G296200	AT4G33890	_	_	hypothetical protein POPTR_0001s30340g [Populus trichocarpa]	_	_	1st_PCC0.85
Potri.001G297200	AT4G33920	_	Protein phosphatase 2C family protein	probable phosphatase 2C 63	_	_	1st_PCC0.85
Potri.001G306000	AT5G63710	_	Leucine-rich repeat protein kinase family protein	probable LRR receptor-like serine threonine- kinase At5g63710 isoform X1 [Populus euphratica]	_	_	1st_PCC0.85
Potri.001G308300	AT3G25820	ATTPS-CIN,TPS-CIN	terpene synthase-like sequence-1,8-cineole	terpene synthase 10-like	_	_	1st_PCC0.85
Potri.001G311900	AT1G22360	AtUGT85A2,UGT85A2	UDP-glucosyl transferase 85A2	7-deoxyloganetin glucosyltransferase-like [Populus euphratica]	_	_	1st_PCC0.85
Potri.001G312100	AT5G58770	_	Undecaprenyl pyrophosphate synthetase family protein	dehydrodolichyl diphosphate synthase 2-like	_	_	1st_PCC0.85
Potri.001G316900	AT4G04980	_	_	formin-1-like isoform X4	_	_	1st_PCC0.85
Potri.001G320700	AT3G23805	RALFL24	ralf-like 24	RALF-like 24	_	_	1st_PCC0.85
Potri.001G321200	_	_	_	hypothetical protein POPTR_0001s32840g [Populus trichocarpa]	_	_	1st_PCC0.85
Potri.001G325100	AT5G13180	ANAC083,NAC083,VNI2	NAC domain containing protein 83	NAC domain-containing 68	NAC	NAC	1st_PCC0.85	VNI2	TF
Potri.001G328900	AT5G40960	_	Protein of unknown function (DUF 3339)	hypothetical protein POPTR_0001s33640g [Populus trichocarpa]	_	_	1st_PCC0.85
Potri.001G330500	AT1G64940	CYP89A6	cytochrome P450, family 87, subfamily A, polypeptide 6	cytochrome P450 89A2-like	_	_	1st_PCC0.85
Potri.001G344300	AT3G28007	_	Nodulin MtN3 family protein	bidirectional sugar transporter SWEET4-like	_	_	1st_PCC0.85
Potri.001G355200	AT1G17020	ATSRG1,SRG1	senescence-related gene 1	SRG1	_	_	1st_PCC0.85
Potri.001G356200	AT3G20300	_	Protein of unknown function (DUF3537)	extracellular ligand-gated ion channel [Arabidopsis lyrata lyrata]	_	_	1st_PCC0.85
Potri.001G367900	AT5G55730	FLA1	FASCICLIN-like arabinogalactan 1	fasciclin-like arabinogalactan 1	_	_	1st_PCC0.85
Potri.001G371900	AT4G05390	ATRFNR1,RFNR1	root FNR 1	Ferredoxin--NADP root chloroplastic	_	_	1st_PCC0.85
Potri.001G373000	_	_	_	hypothetical protein POPTR_0001s38200g [Populus trichocarpa]	_	_	1st_PCC0.85
Potri.001G373100	AT3G15095	_	_	FK506-binding 5-like	_	_	1st_PCC0.85
Potri.001G385600	AT1G53430	_	Leucine-rich repeat transmembrane protein kinase	probable LRR receptor-like serine threonine- kinase At1g53430	_	_	1st_PCC0.85
Potri.001G395200	AT2G20562	_	_	[Arabidopsis lyrata lyrata]	_	_	1st_PCC0.85
Potri.001G397900	AT4G39490	CYP96A10	cytochrome P450, family 96, subfamily A, polypeptide 10	cytochrome P450 86B1-like	_	_	1st_PCC0.85
Potri.001G402100	_	_	_	hypothetical protein POPTR_0001s41240g [Populus trichocarpa]	_	_	1st_PCC0.85
Potri.001G406600	AT1G61260	_	Protein of unknown function (DUF761)	UDP-glucuronosyltransferase 2B1	_	_	1st_PCC0.85
Potri.001G410600	AT3G20640	_	basic helix-loop-helix (bHLH) DNA-binding superfamily protein	ethylene-responsive family [Populus trichocarpa]	bHLH	bHLH	1st_PCC0.85		TF
Potri.001G411800	AT4G27280	_	Calcium-binding EF-hand family protein	calcium-binding PBP1-like	_	_	1st_PCC0.85
Potri.001G422500	AT5G36110	CYP716A1	cytochrome P450, family 716, subfamily A, polypeptide 1	taxadiene 5-alpha hydroxylase-like	_	_	1st_PCC0.85
Potri.001G431400	AT1G78380	ATGSTU19,GST8,GSTU19	glutathione S-transferase TAU 19	probable glutathione S-transferase	_	_	1st_PCC0.85
Potri.001G436800	AT1G17180	ATGSTU25,GSTU25	glutathione S-transferase TAU 25	probable glutathione S-transferase	_	_	1st_PCC0.85
Potri.001G440200	AT5G36110	CYP716A1	cytochrome P450, family 716, subfamily A, polypeptide 1	beta-amyrin 28-oxidase-like	_	_	1st_PCC0.85
Potri.001G455500	AT5G06740	_	Concanavalin A-like lectin protein kinase family protein	probable L-type lectin-domain containing receptor kinase	_	_	1st_PCC0.85
Potri.001G464200	AT2G29760	OTP81	Tetratricopeptide repeat (TPR)-like superfamily protein	pentatricopeptide repeat-containing At3g15930	_	_	1st_PCC0.85
Potri.001G464700	AT5G44440	_	FAD-binding Berberine family protein	tetrahydrocannabinolic acid synthase-like	_	_	1st_PCC0.85
Potri.001G470700	AT1G60950	ATFD2,FED A	2Fe-2S ferredoxin-like superfamily protein	Ferredoxin 2 family [Populus trichocarpa]	_	_	1st_PCC0.85
Potri.002G005000	AT2G33620	_	AT hook motif DNA-binding family protein	AT hook motif DNA-binding family isoform 1 [Theobroma cacao]	_	_	1st_PCC0.85
Potri.002G013700	AT1G76160	sks5	SKU5 similar 5	L-ascorbate oxidase homolog	_	_	1st_PCC0.85
Potri.002G023900	AT1G19940	AtGH9B5,GH9B5	glycosyl hydrolase 9B5	glycosyl hydrolase family 9 family [Populus trichocarpa]	_	_	1st_PCC0.85
Potri.002G031200	AT1G44970	_	Peroxidase superfamily protein	peroxidase 9	_	_	1st_PCC0.85
Potri.002G035200	AT1G75240	AtHB33,HB33	homeobox protein 33	zinc finger family [Populus trichocarpa]	ZF-HD	zf-HD	1st_PCC0.85		TF
Potri.002G036300	AT1G03905	_	P-loop containing nucleoside triphosphate hydrolases superfamily protein	ABC transporter I family member 19-like	_	_	1st_PCC0.85
Potri.002G040200	AT1G44800	_	nodulin MtN21 /EamA-like transporter family protein	WAT1-related At4g08300-like	_	_	1st_PCC0.85
Potri.002G041900	AT4G03030	_	Galactose oxidase/kelch repeat superfamily protein	F-box kelch-repeat OR23	_	_	1st_PCC0.85
Potri.002G045500	AT5G43680	_	_	hypothetical protein POPTR_0002s04630g [Populus trichocarpa]	_	_	1st_PCC0.85
Potri.002G049500	AT3G51895	AST12,SULTR3;1	sulfate transporter 3;1	sulfate transporter -like	_	_	1st_PCC0.85
Potri.002G057100	AT4G39235	_	_	Dipeptide transport ATP-binding dppF [Theobroma cacao]	_	_	1st_PCC0.85
Potri.002G063800	AT1G34060	_	Pyridoxal phosphate (PLP)-dependent transferases superfamily protein	tryptophan aminotransferase-related 4-like	_	_	1st_PCC0.85
Potri.002G065400	AT5G42440	_	Protein kinase superfamily protein	leucine-rich repeat receptor kinase EXS-like	_	_	1st_PCC0.85
Potri.002G070500	AT3G18710	ATPUB29,PUB29	plant U-box 29	U-box domain-containing 28-like	_	_	1st_PCC0.85
Potri.002G078100	AT2G01170	BAT1	bidirectional amino acid transporter 1	amino-acid permease BAT1 homolog	_	_	1st_PCC0.85
Potri.002G092500	AT1G22150	SULTR1;3	sulfate transporter 1;3	sulfate transporter -like [Populus euphratica]	_	_	1st_PCC0.85
Potri.002G094700	AT1G78110	_	_	hypothetical protein POPTR_1092s00200g [Populus trichocarpa]	_	_	1st_PCC0.85
Potri.002G095600	AT1G35720	ANNAT1,ATOXY5,OXY5	annexin 1	annexin 1 family [Populus trichocarpa]	_	_	1st_PCC0.85
Potri.002G098800	AT4G08950	EXO	Phosphate-responsive 1 family protein	EXORDIUM-like [Jatropha curcas]	_	_	1st_PCC0.85
Potri.002G100500	AT1G35210	_	_	hypothetical protein POPTR_0002s10060g [Populus trichocarpa]	_	_	1st_PCC0.85
Potri.002G101100	_	_	_	---NA---	_	_	1st_PCC0.85
Potri.002G104200	AT5G49710	_	_	RING finger 214 isoform 1 [Theobroma cacao]	_	_	1st_PCC0.85
Potri.002G112300	AT2G35510	SRO1	similar to RCD one 1	probable inactive poly [ADP-ribose] polymerase SRO3 [Populus euphratica]	_	_	1st_PCC0.85
Potri.002G112400	_	_	_	---NA---	_	_	1st_PCC0.85
Potri.002G112800	AT4G37820	_	_	ribosomal biogenesis LAS1L-like isoform X1 [Jatropha curcas]	_	_	1st_PCC0.85
Potri.002G114500	AT1G58440	SQE1,XF1	FAD/NAD(P)-binding oxidoreductase family protein	squalene monooxygenase-like	_	_	1st_PCC0.85
Potri.002G116100	_	_	_	---NA---	_	_	1st_PCC0.85
Potri.002G116400	AT1G10150	_	Carbohydrate-binding protein	PHLOEM PROTEIN 2-LIKE A10	_	_	1st_PCC0.85
Potri.002G119200	AT4G33880	RSL2	ROOT HAIR DEFECTIVE 6-LIKE 2	transcription factor bHLH85-like	bHLH	bHLH	1st_PCC0.85		TF
Potri.002G119300	AT1G27730	STZ,ZAT10	salt tolerance zinc finger	zinc finger ZAT10-like	C2H2	C2H2	1st_PCC0.85		TF
Potri.002G128400	AT5G42690	_	Protein of unknown function, DUF547	transcription [Ricinus communis]	_	_	1st_PCC0.85
Potri.002G128500	AT2G26530	AR781	Protein of unknown function (DUF1645)	mRNA for AR781 family [Populus trichocarpa]	_	_	1st_PCC0.85
Potri.002G132900	AT1G19300	ATGATL1,GATL1,GLZ1,PARVUS	Nucleotide-diphospho-sugar transferases superfamily protein	glycosyl transferase family 8 family [Populus trichocarpa]	_	_	1st_PCC0.85
Potri.002G144400	AT3G60650	_	_	hypothetical protein POPTR_0002s14520g [Populus trichocarpa]	_	_	1st_PCC0.85
Potri.002G151900	AT4G00230	XSP1	xylem serine peptidase 1	xylem serine ase 1-like	_	_	1st_PCC0.85
Potri.002G153400	AT4G33565	_	RING/U-box superfamily protein	RING-H2 finger ATL40-like [Populus euphratica]	_	_	1st_PCC0.85
Potri.002G154100	AT1G33060	ANAC014,NAC014	NAC 014	NAC domain-containing 45-like isoform X2	NAC	NAC	1st_PCC0.85	NAC014	TF
Potri.002G156800	AT3G61220	_	NAD(P)-binding Rossmann-fold superfamily protein	carbonyl [Ricinus communis]	_	_	1st_PCC0.85
Potri.002G158400	AT4G00710	BSK3	BR-signaling kinase 3	kinase family [Populus trichocarpa]	_	_	1st_PCC0.85
Potri.002G167900	AT5G41761	_	_	hypothetical protein POPTR_0002s16940g [Populus trichocarpa]	_	_	1st_PCC0.85
Potri.002G168300	AT3G61660	_	_	hypothetical protein POPTR_0002s16970g [Populus trichocarpa]	_	_	1st_PCC0.85
Potri.002G174300	AT3G61850	DAG1	Dof-type zinc finger DNA-binding family protein	DOF AFFECTING GERMINATION 2 family [Populus trichocarpa]	Dof	C2C2-Dof	1st_PCC0.85		TF
Potri.002G175600	AT2G46620	_	P-loop containing nucleoside triphosphate hydrolases superfamily protein	AAA-type ATPase family [Populus trichocarpa]	_	_	1st_PCC0.85
Potri.002G176900	AT1G32640	ATMYC2,JAI1,JIN1,MYC2,RD22BP1,ZBF1	Basic helix-loop-helix (bHLH) DNA-binding family protein	basic helix-loop-helix family [Populus trichocarpa]	bHLH	bHLH	1st_PCC0.85		TF
Potri.002G181900	AT4G35580	NTL9	NAC transcription factor-like 9	transcription [Ricinus communis]	NAC	NAC	1st_PCC0.85	NTL9	TF
Potri.002G184900	AT3G62020	GLP10	germin-like protein 10	GERMIN-LIKE 10 [Populus trichocarpa]	_	_	1st_PCC0.85
Potri.002G192400	AT2G47240	CER8,LACS1	AMP-dependent synthetase and ligase family protein	long chain acyl- synthetase 1-like isoform X2 [Eucalyptus grandis]	_	_	1st_PCC0.85
Potri.002G193000	AT2G47260	ATWRKY23,WRKY23	WRKY DNA-binding protein 23	WRKY transcription factor 48 family [Populus trichocarpa]	WRKY	WRKY	1st_PCC0.85	WRKY23	TF
Potri.002G194900	AT1G02550	_	Plant invertase/pectin methylesterase inhibitor superfamily protein	enzyme [Ricinus communis]	_	_	1st_PCC0.85
Potri.002G198800	AT5G38700	_	_	hypothetical protein POPTR_0002s19990g [Populus trichocarpa]	_	_	1st_PCC0.85
Potri.002G201800	AT4G02270	RHS13	root hair specific 13	proline-rich 3-like	_	_	1st_PCC0.85
Potri.002G230300	AT3G21710	_	_	actin-related 8 [Jatropha curcas]	_	_	1st_PCC0.85
Potri.002G232000	_	_	_	retrotransposon unclassified	_	_	1st_PCC0.85
Potri.002G235100	AT4G29400	_	Protein of unknown function (DUF3531)	hypothetical protein POPTR_0002s23620g [Populus trichocarpa]	_	_	1st_PCC0.85
Potri.002G240900	AT1G04760	ATVAMP726,VAMP726	vesicle-associated membrane protein 726	vesicle-associated membrane 726 [Morus notabilis]	_	_	1st_PCC0.85
Potri.002G251900	_	_	_	TIR-NBS-LRR-TIR type disease resistance	_	_	1st_PCC0.85
Potri.002G252100	AT4G13230	_	Late embryogenesis abundant protein (LEA) family protein	late embryogenesis abundant domain-containing family [Populus trichocarpa]	_	_	1st_PCC0.85
Potri.002G253400	AT4G28780	_	GDSL-like Lipase/Acylhydrolase superfamily protein	Proline-rich APG [Arabidopsis thaliana]	_	_	1st_PCC0.85
Potri.003G009000	AT1G15380	_	Lactoylglutathione lyase / glyoxalase I family protein	lactoylglutathione [Ricinus communis]	_	_	1st_PCC0.85
Potri.003G012300	AT1G80530	_	Major facilitator superfamily protein	nodulin family [Populus trichocarpa]	_	_	1st_PCC0.85
Potri.003G021300	AT4G33230	_	Plant invertase/pectin methylesterase inhibitor superfamily	pectinesterase-like	_	_	1st_PCC0.85
Potri.003G021600	AT5G27870	_	Plant invertase/pectin methylesterase inhibitor superfamily	pectinesterase-like	_	_	1st_PCC0.85
Potri.003G025600	AT1G53440	_	Leucine-rich repeat transmembrane protein kinase	probable LRR receptor-like serine threonine- kinase At1g53430	_	_	1st_PCC0.85
Potri.003G028000	AT1G15780	_	_	mediator of RNA polymerase II transcription subunit 15a-like isoform X2 [Populus euphratica]	_	_	1st_PCC0.85
Potri.003G036200	AT2G19480	NAP1;2,NFA02,NFA2	nucleosome assembly protein 1;2	nucleosome assembly 1 2- partial	_	_	1st_PCC0.85
Potri.003G046000	AT5G45320	_	_	group [Theobroma cacao]	_	_	1st_PCC0.85
Potri.003G053900	AT1G79900	ATMBAC2,BAC2	Mitochondrial substrate carrier family protein	mitochondrial arginine transporter BAC2-like	_	_	1st_PCC0.85
Potri.003G071900	AT1G53903	_	Protein of unknown function (DUF581)	DUF581 family [Medicago truncatula]	_	_	1st_PCC0.85
Potri.003G077200	AT3G60580	_	C2H2-like zinc finger protein	zinc finger ZAT4	C2H2	C2H2	1st_PCC0.85		TF
Potri.003G077400	AT4G16640	_	Matrixin family protein	metalloendo ase 1	_	_	1st_PCC0.85
Potri.003G077900	AT4G17350	_	Plant protein of unknown function (DUF828) with plant pleckstrin homology-like region	1-phosphatidylinositol-4,5-bisphosphate phosphodiesterase delta-1 [Theobroma cacao]	_	_	1st_PCC0.85
Potri.003G083000	_	_	_	hypothetical protein POPTR_0003s08120g [Populus trichocarpa]	_	_	1st_PCC0.85
Potri.003G086100	AT5G47030	_	ATPase, F1 complex, delta/epsilon subunit	ATP synthase subunit delta mitochondrial-like	_	_	1st_PCC0.85
Potri.003G087600	AT4G18030	_	S-adenosyl-L-methionine-dependent methyltransferases superfamily protein	probable methyltransferase PMT14 isoform X1 [Pyrus x bretschneideri]	_	_	1st_PCC0.85
Potri.003G091700	AT4G17870	PYR1,RCAR11	Polyketide cyclase/dehydrase and lipid transport superfamily protein	abscisic acid receptor PYR1-like	_	_	1st_PCC0.85
Potri.003G091800	AT2G35230	IKU1	VQ motif-containing protein	VQ motif-containing isoform 1 [Theobroma cacao]	_	_	1st_PCC0.85
Potri.003G092800	AT4G17900	_	PLATZ transcription factor family protein	zinc-binding family [Populus trichocarpa]	_	PLATZ	1st_PCC0.85
Potri.003G093000	AT5G46700	TET1,TRN2	Tetraspanin family protein	TORNADO 2-like	_	_	1st_PCC0.85
Potri.003G096000	AT5G46880	HB-7,HDG5	homeobox-7	homeobox-leucine zipper family [Populus trichocarpa]	HD-ZIP	HB	1st_PCC0.85		TF
Potri.003G102400	AT1G31850	_	S-adenosyl-L-methionine-dependent methyltransferases superfamily protein	probable methyltransferase PMT20 [Populus euphratica]	_	_	1st_PCC0.85
Potri.003G102600	AT1G31850	_	S-adenosyl-L-methionine-dependent methyltransferases superfamily protein	probable methyltransferase PMT20 [Populus euphratica]	_	_	1st_PCC0.85
Potri.003G113100	AT4G22620	_	SAUR-like auxin-responsive protein family	auxin-responsive family [Populus trichocarpa]	_	_	1st_PCC0.85
Potri.003G114600	AT4G00110	GAE3	UDP-D-glucuronate 4-epimerase 3	UDP-glucuronate 4-epimerase 5-like	_	_	1st_PCC0.85
Potri.003G115200	AT3G60780	_	Protein of unknown function (DUF1442)	Ankyrin repeat and KH domain-containing 1 [Theobroma cacao]	_	_	1st_PCC0.85
Potri.003G116900	AT4G22810	_	Predicted AT-hook DNA-binding family protein	DNA-binding ESCAROLA	_	_	1st_PCC0.85
Potri.003G117200	AT3G60890	ZPR2	protein binding	hypothetical protein POPTR_0003s11710g [Populus trichocarpa]	_	_	1st_PCC0.85
Potri.003G117400	AT1G12450	_	SNARE associated Golgi protein family	transmembrane 64-like	_	_	1st_PCC0.85
Potri.003G147900	AT1G64690	BLT	branchless trichome	BRANCHLESS TRICHOME	_	_	1st_PCC0.85
Potri.003G148300	AT3G07200	_	RING/U-box superfamily protein	E3 ubiquitin- ligase RNF4-like [Malus domestica]	_	_	1st_PCC0.85
Potri.003G149000	AT1G31320	LBD4	LOB domain-containing protein 4	LOB domain-containing 4-like	LBD	LOB	1st_PCC0.85		TF
Potri.003G149800	AT5G43470	HRT,RCY1,RPP8	Disease resistance protein (CC-NBS-LRR class) family	disease resistance family [Populus trichocarpa]	_	_	1st_PCC0.85
Potri.003G150800	AT5G51190	_	Integrase-type DNA-binding superfamily protein	ethylene-responsive transcription factor ERF105-like	ERF	AP2-EREBP	1st_PCC0.85		TF
Potri.003G152300	_	_	_	hypothetical protein POPTR_0003s15180g [Populus trichocarpa]	_	_	1st_PCC0.85
Potri.003G152400	_	_	_	hypothetical protein POPTR_0003s15200g [Populus trichocarpa]	_	_	1st_PCC0.85
Potri.003G160400	AT1G09070	(AT)SRC2,SRC2	soybean gene regulated by cold-2	Calcium-dependent lipid-binding family [Theobroma cacao]	_	_	1st_PCC0.85
Potri.003G162000	AT1G27440	ATGUT1,GUT2,IRX10	Exostosin family protein	probable beta-1,4-xylosyltransferase IRX10	_	_	1st_PCC0.85
Potri.003G162500	AT5G13330	Rap2.6L	related to AP2 6l	AP2 domain-containing transcription factor family [Populus trichocarpa]	ERF	AP2-EREBP	1st_PCC0.85		TF
Potri.003G165500	AT5G13200	_	GRAM domain family protein	GEM 5	_	_	1st_PCC0.85
Potri.003G179600	_	_	_	Beta-3 adrenergic [Theobroma cacao]	_	_	1st_PCC0.85
Potri.003G186300	AT5G22250	_	Polynucleotidyl transferase, ribonuclease H-like superfamily protein	probable CCR4-associated factor 1 homolog 11	_	_	1st_PCC0.85
Potri.003G195700	AT3G27890	NQR	NADPH:quinone oxidoreductase	NADPH:quinone oxidoreductase-like	_	_	1st_PCC0.85
Potri.003G196100	AT5G12330	LRP1	Lateral root primordium (LRP) protein-related	transcription [Ricinus communis]	SRS	SRS	1st_PCC0.85		TF
Potri.003G196300	AT3G55850	LAF3,LAF3 ISF1,LAF3 ISF2	Amidohydrolase family	LAF1 ISOFORM 1 family [Populus trichocarpa]	_	_	1st_PCC0.85
Potri.003G204600	AT5G13490	AAC2	ADP/ATP carrier 2	ADP,ATP carrier mitochondrial-like [Populus euphratica]	_	_	1st_PCC0.85
Potri.003G205700	AT1G51190	PLT2	Integrase-type DNA-binding superfamily protein	ovule development family [Populus trichocarpa]	AP2	AP2-EREBP	1st_PCC0.85		TF
Potri.003G211100	AT5G44640	BGLU13	beta glucosidase 13	beta-glucosidase 12-like	_	_	1st_PCC0.85
Potri.003G214700	AT5G06720	ATPA2,PA2	peroxidase 2	class III peroxidase	_	_	1st_PCC0.85
Potri.003G215000	AT5G06720	ATPA2,PA2	peroxidase 2	class III peroxidase [Populus trichocarpa]	_	_	1st_PCC0.85
Potri.003G218800	AT3G13600	_	calmodulin-binding family protein	calmodulin binding [Ricinus communis]	_	_	1st_PCC0.85
Potri.004G003500	AT5G35810	_	Ankyrin repeat family protein	Ankyrin repeat-containing [Morus notabilis]	_	_	1st_PCC0.85
Potri.004G008200	AT4G22030	_	F-box family protein with a domain of unknown function (DUF295)	probable F-box At4g22030	_	_	1st_PCC0.85
Potri.004G009300	AT4G22030	_	F-box family protein with a domain of unknown function (DUF295)	probable F-box At4g22030	_	_	1st_PCC0.85
Potri.004G009500	AT4G22030	_	F-box family protein with a domain of unknown function (DUF295)	probable F-box At4g22030	_	_	1st_PCC0.85
Potri.004G021500	AT4G05320	UBQ10	polyubiquitin 10	polyubiquitin 10 [Arabidopsis thaliana]	_	_	1st_PCC0.85
Potri.004G022700	AT3G63095	_	Tetratricopeptide repeat (TPR)-like superfamily protein	metal tolerance 1-like	_	_	1st_PCC0.85
Potri.004G023100	AT3G01190	_	Peroxidase superfamily protein	peroxidase 27-like	_	_	1st_PCC0.85
Potri.004G024800	AT4G23180	CRK10,RLK4	cysteine-rich RLK (RECEPTOR-like protein kinase) 10	cysteine-rich receptor kinase 10	_	_	1st_PCC0.85
Potri.004G031200	AT4G21310	_	Protein of unknown function (DUF1218)	At4g21310p [Arabidopsis lyrata]	_	_	1st_PCC0.85
Potri.004G032000	AT3G22060	_	Receptor-like protein kinase-related family protein	cysteine-rich repeat secretory 38-like	_	_	1st_PCC0.85
Potri.004G036100	AT4G21580	_	oxidoreductase, zinc-binding dehydrogenase family protein	quinone oxidoreductase PIG3	_	_	1st_PCC0.85
Potri.004G039800	AT3G45080	_	P-loop containing nucleoside triphosphate hydrolases superfamily protein	flavonol sulfotransferase-like	_	_	1st_PCC0.85
Potri.004G053700	AT2G31081	CLE4	CLAVATA3/ESR-RELATED 4	clavata3 esr-related 3 family [Populus trichocarpa]	_	_	1st_PCC0.85
Potri.004G059900	AT2G42760	_	_	hypothetical protein POPTR_0004s05860g [Populus trichocarpa]	_	_	1st_PCC0.85
Potri.004G062500	AT1G29800	_	RING/FYVE/PHD-type zinc finger family protein	zinc ion binding [Ricinus communis]	_	_	1st_PCC0.85
Potri.004G064600	AT1G78580	ATTPS1,TPS1	trehalose-6-phosphate synthase	alpha,alpha-trehalose-phosphate synthase [UDP-forming] 1-like	_	_	1st_PCC0.85
Potri.004G067900	AT1G17860	_	Kunitz family trypsin and protease inhibitor protein	trypsin inhibitor 3 [Populus trichocarpa]	_	_	1st_PCC0.85
Potri.004G075800	AT1G65840	ATPAO4,PAO4	polyamine oxidase 4	probable polyamine oxidase 4	_	_	1st_PCC0.85
Potri.004G076000	AT3G02720	_	Class I glutamine amidotransferase-like superfamily protein	DJ-1 homolog D-like	_	_	1st_PCC0.85
Potri.004G077100	AT1G65810	_	P-loop containing nucleoside triphosphate hydrolases superfamily protein	P-loop containing nucleoside triphosphate hydrolases superfamily [Theobroma cacao]	_	_	1st_PCC0.85
Potri.004G085000	AT5G37540	_	Eukaryotic aspartyl protease family protein	aspartic ase PCS1-like	_	_	1st_PCC0.85
Potri.004G088900	AT5G37800	ATRSL1,RSL1	RHD SIX-LIKE 1	transcription factor bHLH086	bHLH	bHLH	1st_PCC0.85		TF
Potri.004G098700	AT1G67050	_	_	probable serine threonine- kinase DDB_G0291918-like	_	_	1st_PCC0.85
Potri.004G105300	AT5G15870	_	glycosyl hydrolase family 81 protein	endo-1,3(4)-beta-glucanase 2	_	_	1st_PCC0.85
Potri.004G105700	AT5G15900	TBL19	TRICHOME BIREFRINGENCE-LIKE 19	trichome birefringence-like 19	_	_	1st_PCC0.85
Potri.004G107300	AT5G38760	_	Late embryogenesis abundant protein (LEA) family protein	stress-induced KIN2-like	_	_	1st_PCC0.85
Potri.004G107600	AT5G53820	_	Late embryogenesis abundant protein (LEA) family protein	ABA-inducible family [Populus trichocarpa]	_	_	1st_PCC0.85
Potri.004G115500	AT3G02310	AGL4,SEP2	K-box region and MADS-box transcription factor family protein	developmental SEPALLATA 2-like [Populus euphratica]	MIKC_MADS	MADS	1st_PCC0.85		TF
Potri.004G115600	AT3G30210	ATMYB121,MYB121	myb domain protein 121	transcription factor MYB48-like	MYB	MYB	1st_PCC0.85	MYB121	TF
Potri.004G118000	AT3G30210	ATMYB121,MYB121	myb domain protein 121	transcription factor MYB48-like	MYB	MYB	1st_PCC0.85	MYB121	TF
Potri.004G125900	AT1G69360	_	Plant protein of unknown function (DUF863)	T-box transcription factor isoform 1 [Theobroma cacao]	_	_Others	1st_PCC0.85
Potri.004G136700	AT5G25610	ATRD22,RD22	BURP domain-containing protein	[Ricinus communis]	_	_	1st_PCC0.85
Potri.004G136900	AT5G25610	ATRD22,RD22	BURP domain-containing protein	[Ricinus communis]	_	_	1st_PCC0.85
Potri.004G138700	AT5G63620	_	GroES-like zinc-binding alcohol dehydrogenase family protein	-like zinc-binding alcohol dehydrogenase family [Arabidopsis thaliana]	_	_	1st_PCC0.85
Potri.004G143100	AT1G49660	AtCXE5,CXE5	carboxyesterase 5	probable carboxylesterase 12	_	_	1st_PCC0.85
Potri.004G144600	AT1G49570	_	Peroxidase superfamily protein	peroxidase 10-like	_	_	1st_PCC0.85
Potri.004G149000	AT5G42650	AOS,CYP74A,DDE2	allene oxide synthase	allene oxide synthase-like	_	_	1st_PCC0.85
Potri.004G156400	AT5G03260	LAC11	laccase 11	Laccase 11 [Theobroma cacao]	_	_	1st_PCC0.85
Potri.004G161400	AT4G10520	_	Subtilase family protein	subtilisin-like protease	_	_	1st_PCC0.85
Potri.004G167100	AT3G29810	COBL2	COBRA-like protein 2 precursor	COBRA 1	_	_	1st_PCC0.85
Potri.004G168500	AT2G16595	_	Translocon-associated protein (TRAP), alpha subunit	Translocon-associated family [Populus trichocarpa]	_	_	1st_PCC0.85
Potri.004G176300	AT4G35100	PIP2;7,PIP3,PIP3A,SIMIP	plasma membrane intrinsic protein 3	probable aquaporin PIP2-8	_	_	1st_PCC0.85
Potri.004G180100	AT5G39130	_	RmlC-like cupins superfamily protein	germin subfamily 1 member 16	_	_	1st_PCC0.85
Potri.004G181000	AT1G47670	_	Transmembrane amino acid transporter family protein	lysine histidine transporter-like 8	_	_	1st_PCC0.85
Potri.004G183900	AT1G08290	WIP3	WIP domain protein 3	TRANSPARENT TESTA 1-like	C2H2	C2H2	1st_PCC0.85		TF
Potri.004G185300	AT2G27690	CYP94C1	cytochrome P450, family 94, subfamily C, polypeptide 1	cytochrome P450 family [Populus trichocarpa]	_	_	1st_PCC0.85
Potri.004G196600	AT5G21070	_	_	AT5g21070 T10F18_100 [Arabidopsis thaliana]	_	_	1st_PCC0.85
Potri.004G200500	AT3G52525	ATOFP6,OFP6	ovate family protein 6	transcription repressor OFP6-like	_	OFP	1st_PCC0.85
Potri.004G207500	AT4G35320	_	_	hypothetical protein POPTR_0004s21730g [Populus trichocarpa]	_	_	1st_PCC0.85
Potri.004G222300	AT4G06676	_	_	EI24 homolog	_	_	1st_PCC0.85
Potri.004G223500	AT3G02430	_	Protein of unknown function (DUF679)	hypothetical protein POPTR_0004s23220g [Populus trichocarpa]	_	_	1st_PCC0.85
Potri.004G233100	AT4G29330	DER1	DERLIN-1	derlin- -like	_	_	1st_PCC0.85
Potri.004G235400	AT4G19230	CYP707A1	cytochrome P450, family 707, subfamily A, polypeptide 1	abscisic acid 8 -hydroxylase 1-like	_	_	1st_PCC0.85
Potri.005G006500	AT1G09390	_	GDSL-like Lipase/Acylhydrolase superfamily protein	GDSL esterase lipase At1g09390-like	_	_	1st_PCC0.85
Potri.005G023100	AT3G05741	_	Plant invertase/pectin methylesterase inhibitor superfamily protein	invertase inhibitor	_	_	1st_PCC0.85
Potri.005G027400	AT1G09030	NF-YB4	nuclear factor Y, subunit B4	nuclear transcription factor Y subunit B-4-like	NF-YB	NF-YB	1st_PCC0.85		TF
Potri.005G028000	AT5G48930	HCT	hydroxycinnamoyl-CoA shikimate/quinate hydroxycinnamoyl transferase	Hydroxycinnamoyl- shikimate quinate hydroxycinnamoyl transferase isoform 1 [Theobroma cacao]	_	_	1st_PCC0.85
Potri.005G043600	_	_	_	probable LRR receptor-like serine threonine- kinase At1g05700	_	_	1st_PCC0.85
Potri.005G044000	AT5G27230	_	Frigida-like protein	FRIGIDA 5	_	_	1st_PCC0.85
Potri.005G049900	AT1G54530	_	Calcium-binding EF hand family protein	calcium-binding EF hand family [Populus trichocarpa]	_	_	1st_PCC0.85
Potri.005G051900	AT4G14746	_	_	26 family [Populus trichocarpa]	_	_	1st_PCC0.85
Potri.005G065200	AT5G64030	_	S-adenosyl-L-methionine-dependent methyltransferases superfamily protein	dehydration-responsive family [Populus trichocarpa]	_	_	1st_PCC0.85
Potri.005G065900	_	_	_	hypothetical protein POPTR_0005s06700g [Populus trichocarpa]	_	_	1st_PCC0.85
Potri.005G069500	AT1G01720	ANAC002,ATAF1	NAC (No Apical Meristem) domain transcriptional regulator superfamily protein	NAC domain-containing 2-like	NAC	NAC	1st_PCC0.85	ATAF1	TF
Potri.005G076900	AT2G22170	_	Lipase/lipooxygenase, PLAT/LH2 family protein	lipid-associated family [Populus trichocarpa]	_	_	1st_PCC0.85
Potri.005G077100	AT2G22180	_	hydroxyproline-rich glycoprotein family protein	hydroxyproline-rich glyco [Populus trichocarpa]	_	_	1st_PCC0.85
Potri.005G084100	_	_	_	Methionine--tRNA ligase	_	_	1st_PCC0.85
Potri.005G087400	_	_	_	hypothetical protein POPTR_0005s08960g [Populus trichocarpa]	_	_	1st_PCC0.85
Potri.005G088400	AT5G08350	_	GRAM domain-containing protein / ABA-responsive protein-related	GEM 4	_	_	1st_PCC0.85
Potri.005G098600	AT4G35470	PIRL4	plant intracellular ras group-related LRR 4	plant intracellular Ras-group-related LRR 4-like [Nelumbo nucifera]	_	_	1st_PCC0.85
Potri.005G104500	AT4G35690	_	Arabidopsis protein of unknown function (DUF241)	DUF241 domain [Medicago truncatula]	_	_	1st_PCC0.85
Potri.005G107000	AT5G10490	MSL2	MSCS-like 2	mechanosensitive ion channel chloroplastic [Nicotiana tomentosiformis]	_	_	1st_PCC0.85
Potri.005G107700	AT2G17705	_	_	methionine-S-oxide reductase [Medicago truncatula]	_	_	1st_PCC0.85
Potri.005G108000	AT5G66060	_	2-oxoglutarate (2OG) and Fe(II)-dependent oxygenase superfamily protein	2-oxoglutarate (2OG) and Fe(II)-dependent oxygenase superfamily isoform 1 [Theobroma cacao]	_	_	1st_PCC0.85
Potri.005G114500	_	_	_	Transducin WD40 repeat-like superfamily [Theobroma cacao]	_	_	1st_PCC0.85
Potri.005G115800	AT2G13810	ALD1	AGD2-like defense response protein 1	probable LL-diaminopimelate chloroplastic [Populus euphratica]	_	_	1st_PCC0.85
Potri.005G119500	AT2G18170	ATMPK7,MPK7	MAP kinase 7	mitogen-activated kinase 7-like [Populus euphratica]	_	_	1st_PCC0.85
Potri.005G139300	AT5G67080	MAPKKK19	mitogen-activated protein kinase kinase kinase 19	Mitogen-activated kinase kinase kinase [Theobroma cacao]	_	_	1st_PCC0.85
Potri.005G150000	_	_	_	---NA---	_	_	1st_PCC0.85
Potri.005G163300	AT4G08950	EXO	Phosphate-responsive 1 family protein	EXORDIUM-like [Jatropha curcas]	_	_	1st_PCC0.85
Potri.005G163700	AT4G08950	EXO	Phosphate-responsive 1 family protein	EXORDIUM-like [Jatropha curcas]	_	_	1st_PCC0.85
Potri.005G167800	_	_	_	glucan 1,3-beta-glucosidase A-like	_	_	1st_PCC0.85
Potri.005G180200	AT1G01720	ANAC002,ATAF1	NAC (No Apical Meristem) domain transcriptional regulator superfamily protein	no apical meristem family [Populus trichocarpa]	NAC	NAC	1st_PCC0.85	ATAF1	TF
Potri.005G181100	AT1G15960	ATNRAMP6,NRAMP6	NRAMP metal ion transporter 6	metal transporter Nramp5-like	_	_	1st_PCC0.85
Potri.005G181500	AT1G77380	AAP3,ATAAP3	amino acid permease 3	amino acid permease 3-like	_	_	1st_PCC0.85
Potri.005G181800	AT1G11050	_	Protein kinase superfamily protein	probable receptor kinase At1g11050	_	_	1st_PCC0.85
Potri.005G189300	AT1G21326	_	VQ motif-containing protein	VQ motif-containing family [Populus trichocarpa]	_	_	1st_PCC0.85
Potri.005G190800	AT3G43660	_	Vacuolar iron transporter (VIT) family protein	vacuolar iron transporter homolog 1-like	_	_	1st_PCC0.85
Potri.005G192500	_	_	_	conserved hypothetical protein [Ricinus communis]	_	_	1st_PCC0.85
Potri.005G200900	AT2G42840	PDF1	protodermal factor 1	protodermal factor 1-like	_	_	1st_PCC0.85
Potri.005G204200	AT2G42975	_	_	TRNA-methyltransferase [Theobroma cacao]	_	_	1st_PCC0.85
Potri.005G207100	AT1G06690	_	NAD(P)-linked oxidoreductase superfamily protein	aldo keto reductase family [Populus trichocarpa]	_	_	1st_PCC0.85
Potri.005G217000	AT1G04220	KCS2	3-ketoacyl-CoA synthase 2	3-ketoacyl- synthase 19-like	_	_	1st_PCC0.85
Potri.005G218500	AT1G06800	PLA-I{gamma}1	alpha/beta-Hydrolases superfamily protein	phospholipase A1- chloroplastic-like	_	_	1st_PCC0.85
Potri.005G221300	AT4G03030	_	Galactose oxidase/kelch repeat superfamily protein	F-box kelch-repeat OR23	_	_	1st_PCC0.85
Potri.005G226900	AT4G28540	CKL6,PAPK1	casein kinase I-like 6	casein kinase I-like isoform X2	_	_	1st_PCC0.85
Potri.005G228800	AT5G42785	_	_	cyclin-dependent kinase inhibitor 1C	_	_	1st_PCC0.85
Potri.005G232300	AT1G75450	ATCKX5,ATCKX6,CKX5	cytokinin oxidase 5	cytokinin dehydrogenase 5-like	_	_	1st_PCC0.85
Potri.005G237400	_	_	_	hypothetical protein POPTR_0005s25860g [Populus trichocarpa]	_	_	1st_PCC0.85
Potri.005G238600	AT1G47840	HXK3	hexokinase 3	hexokinase- chloroplastic	_	_	1st_PCC0.85
Potri.005G239400	AT4G34860	_	Plant neutral invertase family protein	alkaline neutral invertase CINV2-like	_	_	1st_PCC0.85
Potri.005G244500	AT5G42200	_	RING/U-box superfamily protein	E3 ubiquitin- ligase ATL23-like	_	_	1st_PCC0.85
Potri.005G247700	AT1G76160	sks5	SKU5 similar 5	L-ascorbate oxidase homolog	_	_	1st_PCC0.85
Potri.005G252100	AT4G37420	_	Domain of unknown function (DUF23)	UPF0392 At1g27200	_	_	1st_PCC0.85
Potri.005G257900	AT1G42990	ATBZIP60,BZIP60	basic region/leucine zipper motif 60	bZIP transcription factor 60	bZIP	bZIP	1st_PCC0.85		TF
Potri.005G258900	AT2G33570	_	Domain of unknown function (DUF23)	hypothetical protein POPTR_0005s28030g [Populus trichocarpa]	_	_	1st_PCC0.85
Potri.005G259100	AT1G21010	_	_	Poly polymerase [Theobroma cacao]	_	_	1st_PCC0.85
Potri.006G002600	AT5G14420	RGLG2	RING domain ligase2	E3 ubiquitin- ligase RGLG2-like [Vitis vinifera]	_	_	1st_PCC0.85
Potri.006G004400	AT5G47720	_	Thiolase family protein	Thiolase family isoform 1 [Theobroma cacao]	_	_	1st_PCC0.85
Potri.006G011700	AT4G12570	UPL5	ubiquitin protein ligase 5	E3 ubiquitin- ligase UPL5-like isoform X4	_	_	1st_PCC0.85
Potri.006G013500	AT5G45480	_	Protein of unknown function (DUF594)	hypothetical protein POPTR_0006s01420g [Populus trichocarpa]	_	_	1st_PCC0.85
Potri.006G016200	AT4G17230	SCL13	SCARECROW-like 13	scarecrow 13 [Pyrus x bretschneideri]	GRAS	GRAS	1st_PCC0.85		TF
Potri.006G021600	AT2G32190	_	_	cysteine-rich and transmembrane domain-containing A-like	_	_	1st_PCC0.85
Potri.006G025300	AT1G67440	emb1688	Minichromosome maintenance (MCM2/3/5) family protein	GTP binding [Ricinus communis]	_	_	1st_PCC0.85
Potri.006G039200	AT1G68060	ATMAP70-1,MAP70-1	microtubule-associated proteins 70-1	microtubule-associated 70-2-like	_	_	1st_PCC0.85
Potri.006G042900	AT3G50180	_	Plant protein of unknown function (DUF247)	UPF0481 At3g47200-like	_	_	1st_PCC0.85
Potri.006G043300	AT5G04080	_	_	cysteine-rich and transmembrane domain-containing A	_	_	1st_PCC0.85
Potri.006G046400	AT3G28890	AtRLP43,RLP43	receptor like protein 43	Cf-4 9 disease resistance-like family [Populus trichocarpa]	_	_	1st_PCC0.85
Potri.006G047300	AT3G10300	_	Calcium-binding EF-hand family protein	calcium-binding EF hand family [Populus trichocarpa]	_	_	1st_PCC0.85
Potri.006G050800	AT3G57450	_	_	hypothetical protein POPTR_0006s04930g [Populus trichocarpa]	_	_	1st_PCC0.85
Potri.006G056000	_	_	_	hypothetical protein POPTR_0831s00200g [Populus trichocarpa]	_	_	1st_PCC0.85
Potri.006G058100	AT5G06905	CYP712A2	cytochrome P450, family 712, subfamily A, polypeptide 2	cytochrome P450 family [Populus trichocarpa]	_	_	1st_PCC0.85
Potri.006G062200	AT5G34940	AtGUS3,GUS3	glucuronidase 3	heparanase 3	_	_	1st_PCC0.85
Potri.006G065700	AT5G20250	DIN10	Raffinose synthase family protein	probable galactinol--sucrose galactosyltransferase 6 isoform X1	_	_	1st_PCC0.85
Potri.006G066000	AT5G32440	_	Ubiquitin system component Cue protein	Ubiquitin system component Cue isoform 1 [Theobroma cacao]	_	_	1st_PCC0.85
Potri.006G069100	AT3G15760	_	_	Outward-rectifying potassium channel 4	_	_	1st_PCC0.85
Potri.006G074800	AT5G57150	_	basic helix-loop-helix (bHLH) DNA-binding superfamily protein	transcription factor bHLH35-like	bHLH	bHLH	1st_PCC0.85		TF
Potri.006G083800	AT2G37530	_	_	Forkhead box [Theobroma cacao]	_	_	1st_PCC0.85
Potri.006G085600	AT5G02320	ATMYB3R5,MYB3R-5	myb domain protein 3r-5	isoform 1 [Theobroma cacao]	MYB	MYB	1st_PCC0.85	MYB3R-5	TF
Potri.006G086300	AT2G29050	ATRBL1,RBL1	RHOMBOID-like 1	RHOMBOID-like 1 [Theobroma cacao]	_	_	1st_PCC0.85
Potri.006G089500	AT3G53820	_	C2H2 and C2HC zinc fingers superfamily protein	transcriptional regulator TAC1-like	C2H2	C2H2	1st_PCC0.85		TF
Potri.006G090200	AT5G02070	_	Protein kinase family protein	wall-associated receptor kinase-like 20	_	_	1st_PCC0.85
Potri.006G092300	_	_	_	hypothetical protein POPTR_0016s10180g [Populus trichocarpa]	_	_	1st_PCC0.85
Potri.006G092900	AT2G37840	_	Protein kinase superfamily protein	serine threonine- kinase ATG1	_	_	1st_PCC0.85
Potri.006G107600	AT5G01830	_	ARM repeat superfamily protein	U-box domain-containing 16	_	_	1st_PCC0.85
Potri.006G111800	AT5G01960	_	RING/U-box superfamily protein	RING finger and transmembrane domain-containing 2-like isoform X1	_	_	1st_PCC0.85
Potri.006G118100	AT1G03050	_	ENTH/ANTH/VHS superfamily protein	clathrin assembly At1g03050	_	_	1st_PCC0.85
Potri.006G124000	_	_	_	hypothetical protein POPTR_0006s12600g [Populus trichocarpa]	_	_	1st_PCC0.85
Potri.006G134300	AT4G33150	LKR,LKR/SDH,SDH	lysine-ketoglutarate reductase/saccharopine dehydrogenase bifunctional enzyme	alpha-aminoadipic semialdehyde synthase isoform X1 [Vitis vinifera]	_	_	1st_PCC0.85
Potri.006G135800	AT3G43230	_	RING/FYVE/PHD-type zinc finger family protein	zinc ion binding [Ricinus communis]	_	_	1st_PCC0.85
Potri.006G137000	AT5G20820	_	SAUR-like auxin-responsive protein family	SAUR family [Theobroma cacao]	_	_	1st_PCC0.85
Potri.006G137100	AT1G69940	ATPPME1,PPME1	Pectin lyase-like superfamily protein	pectinesterase 63	_	_	1st_PCC0.85
Potri.006G138800	AT1G19210	_	Integrase-type DNA-binding superfamily protein	ethylene-responsive transcription factor ERF017-like	ERF	AP2-EREBP	1st_PCC0.85		TF
Potri.006G147000	AT5G57035	_	U-box domain-containing protein kinase family protein	U-box domain-containing kinase family isoform 1 [Theobroma cacao]	_	_	1st_PCC0.85
Potri.006G149900	AT2G26695	_	Ran BP2/NZF zinc finger-like superfamily protein	Ran BP2 NZF zinc finger-like superfamily [Theobroma cacao]	_	_	1st_PCC0.85
Potri.006G160300	AT2G32230	PRORP1	proteinaceous RNase P 1	aceous RNase P chloroplastic mitochondrial-like	_	_	1st_PCC0.85
Potri.006G163900	AT5G19680	_	Leucine-rich repeat (LRR) family protein	phosphatase 1 regulatory subunit pprA-like	_	_	1st_PCC0.85
Potri.006G175500	AT2G18700	ATTPS11,ATTPSB,TPS11	trehalose phosphatase/synthase 11	probable alpha,alpha-trehalose-phosphate synthase [UDP-forming] 11	_	_	1st_PCC0.85
Potri.006G178100	AT5G61920	_	_	FLX-like 4 [Populus euphratica]	_	_	1st_PCC0.85
Potri.006G181300	AT4G30830	_	Protein of unknown function, DUF593	DNA double-strand break repair rad50 isoform 1 [Theobroma cacao]	_	_	1st_PCC0.85
Potri.006G202200	AT3G11820	AT-SYR1,ATSYP121,ATSYR1,PEN1,SYP121,SYR1	syntaxin of plants 121	syntaxin 121 family [Populus trichocarpa]	_	_	1st_PCC0.85
Potri.006G204300	AT2G35980	ATNHL10,NHL10,YLS9	Late embryogenesis abundant (LEA) hydroxyproline-rich glycoprotein family	syringolide-induced B13-1-9 [Populus trichocarpa]	_	_	1st_PCC0.85
Potri.006G206700	AT3G51680	_	NAD(P)-binding Rossmann-fold superfamily protein	secoisolariciresinol dehydrogenase-like	_	_	1st_PCC0.85
Potri.006G210900	AT3G52610	_	_	GATA zinc finger domain-containing isoform 1 [Theobroma cacao]	_	_	1st_PCC0.85
Potri.006G211700	AT5G03910	ATATH12,ATH12	ABC2 homolog 12	ABC transporter B family member chloroplastic	_	_	1st_PCC0.85
Potri.006G220600	AT2G06040	_	_	isoform 1 [Theobroma cacao]	_	_	1st_PCC0.85
Potri.006G220700	AT1G02180	_	ferredoxin-related	Ferredoxin-related [Theobroma cacao]	_	_	1st_PCC0.85
Potri.006G230800	AT5G56750	NDL1	N-MYC downregulated-like 1	pollen specific [Ricinus communis]	_	_	1st_PCC0.85
Potri.006G236100	AT5G49630	AAP6	amino acid permease 6	amino acid [Ricinus communis]	_	_	1st_PCC0.85
Potri.006G239300	AT3G63520	ATCCD1,ATNCED1,CCD1,NCED1	carotenoid cleavage dioxygenase 1	carotenoid 9,10(9 ,10 )-cleavage dioxygenase 1-like	_	_	1st_PCC0.85
Potri.006G240900	AT5G25760	PEX4,UBC21	peroxin4	ubiquitin-conjugating enzyme family [Populus trichocarpa]	_	_	1st_PCC0.85
Potri.006G249900	AT2G25600	AKT6,SPIK	Shaker pollen inward K+ channel	potassium channel AKT1-like	_	_	1st_PCC0.85
Potri.006G254300	AT4G32340	_	Tetratricopeptide repeat (TPR)-like superfamily protein	Tetratricopeptide repeat-like superfamily [Theobroma cacao]	_	_	1st_PCC0.85
Potri.006G255700	AT4G32250	_	Protein kinase superfamily protein	E3 ubiquitin- ligase KEG [Populus euphratica]	_	_	1st_PCC0.85
Potri.006G255900	AT5G11160	APT5	adenine phosphoribosyltransferase 5	adenine phosphoribosyltransferase 2 family [Populus trichocarpa]	_	_	1st_PCC0.85
Potri.006G258900	AT5G25260	_	SPFH/Band 7/PHB domain-containing membrane-associated protein family	flotillin 4	_	_	1st_PCC0.85
Potri.006G270900	AT4G31590	ATCSLC05,ATCSLC5,CSLC05,CSLC5	Cellulose-synthase-like C5	probable xyloglucan glycosyltransferase 5	_	_	1st_PCC0.85
Potri.006G273200	AT4G27190	_	NB-ARC domain-containing disease resistance protein	probable disease resistance At4g27220 [Vitis vinifera]	_	_	1st_PCC0.85
Potri.006G280700	AT4G31140	_	O-Glycosyl hydrolases family 17 protein	glucan endo-1,3-beta-glucosidase 5-like	_	_	1st_PCC0.85
Potri.007G000800	_	_	_	Glucose-fructose oxidoreductase domain-containing [Theobroma cacao]	_	_	1st_PCC0.85
Potri.007G003900	AT3G13000	_	Protein of unknown function, DUF547	probable GPI-anchored adhesin PGA55 [Prunus mume]	_	_	1st_PCC0.85
Potri.007G006100	AT1G58420	_	Uncharacterised conserved protein UCP031279	hypothetical protein POPTR_0007s14820g [Populus trichocarpa]	_	_	1st_PCC0.85
Potri.007G009700	AT4G37860	_	SPT2 chromatin protein	spt2-like isoform X1 [Populus euphratica]	_	_	1st_PCC0.85
Potri.007G011400	AT4G38050	_	Xanthine/uracil permease family protein	nucleobase-ascorbate transporter 11	_	_	1st_PCC0.85
Potri.007G013600	AT1G19860	_	Zinc finger C-x8-C-x5-C-x3-H type family protein	zinc finger CCCH domain-containing 6-like	C3H	C3H	1st_PCC0.85		TF
Potri.007G017100	AT4G36250	ALDH3F1	aldehyde dehydrogenase 3F1	aldehyde dehydrogenase family 3 member F1	_	_	1st_PCC0.85
Potri.007G023700	AT1G67530	_	ARM repeat superfamily protein	U-box domain-containing 5-like [Pyrus x bretschneideri]	_	_	1st_PCC0.85
Potri.007G024100	AT2G18350	AtHB24,HB24	homeobox protein 24	zinc-finger homeodomain 6 [Populus euphratica]	ZF-HD	zf-HD	1st_PCC0.85		TF
Potri.007G030800	AT4G36790	_	Major facilitator superfamily protein	Major facilitator superfamily isoform 1 [Theobroma cacao]	_	_	1st_PCC0.85
Potri.007G034000	_	_	_	Phototropic-responsive NPH3 family isoform 1 [Theobroma cacao]	_	_	1st_PCC0.85
Potri.007G034100	_	_	_	hypothetical protein POPTR_0007s12030g [Populus trichocarpa]	_	_	1st_PCC0.85
Potri.007G039300	AT5G66900	_	Disease resistance protein (CC-NBS-LRR class) family	probable disease resistance At5g66900	_	_	1st_PCC0.85
Potri.007G039500	AT5G66870	ASL1,LBD36	ASYMMETRIC LEAVES 2-like 1	LOB domain-containing 36-like [Jatropha curcas]	LBD	LOB	1st_PCC0.85		TF
Potri.007G044700	AT5G67070	RALFL34	ralf-like 34	RALF-like 34	_	_	1st_PCC0.85
Potri.007G044800	AT5G67080	MAPKKK19	mitogen-activated protein kinase kinase kinase 19	Mitogen-activated kinase kinase kinase [Theobroma cacao]	_	_	1st_PCC0.85
Potri.007G045000	AT1G45688	_	_	[Theobroma cacao]	_	_	1st_PCC0.85
Potri.007G045100	AT5G67090	_	Subtilisin-like serine endopeptidase family protein	subtilisin-like protease	_	_	1st_PCC0.85
Potri.007G059300	AT1G20560	AAE1	acyl activating enzyme 1	probable acyl-activating enzyme peroxisomal	_	_	1st_PCC0.85
Potri.007G063100	AT4G35500	_	Protein kinase superfamily protein	SRSF kinase 1-like	_	_	1st_PCC0.85
Potri.007G070500	AT5G27470	_	seryl-tRNA synthetase / serine--tRNA ligase	seryl-tRNA [Ricinus communis]	_	_	1st_PCC0.85
Potri.007G088300	AT4G39830	_	Cupredoxin superfamily protein	L-ascorbate oxidase	_	_	1st_PCC0.85
Potri.007G090100	AT4G08685	SAH7	Pollen Ole e 1 allergen and extensin family protein	DOWNSTREAM OF FLC-like	_	_	1st_PCC0.85
Potri.007G090400	AT5G65110	ACX2,ATACX2	acyl-CoA oxidase 2	acyl oxidase family [Populus trichocarpa]	_	_	1st_PCC0.85
Potri.007G092500	AT5G65020	ANNAT2	annexin 2	annexin RJ4 [Populus trichocarpa]	_	_	1st_PCC0.85
Potri.007G094700	AT4G39955	_	alpha/beta-Hydrolases superfamily protein	hydrolase family [Populus trichocarpa]	_	_	1st_PCC0.85
Potri.007G094800	AT1G10380	_	Putative membrane lipoprotein	wall-associated receptor kinase-like 20	_	_	1st_PCC0.85
Potri.007G100700	AT2G01170	BAT1	bidirectional amino acid transporter 1	amino-acid permease BAT1 homolog	_	_	1st_PCC0.85
Potri.007G111100	AT5G60900	RLK1	receptor-like protein kinase 1	G-type lectin S-receptor-like serine threonine- kinase RLK1	_	_	1st_PCC0.85
Potri.007G111200	AT5G60900	RLK1	receptor-like protein kinase 1	G-type lectin S-receptor-like serine threonine- kinase RLK1	_	_	1st_PCC0.85
Potri.007G115900	AT5G64370	BETA-UP,PYD3	beta-ureidopropionase	beta-ureidopropionase	_	_	1st_PCC0.85
Potri.007G116400	AT4G33640	_	_	costars family	_	_	1st_PCC0.85
Potri.007G120300	AT3G22060	_	Receptor-like protein kinase-related family protein	cysteine-rich repeat secretory 38-like	_	_	1st_PCC0.85
Potri.007G122200	AT5G15180	_	Peroxidase superfamily protein	peroxidase 27-like	_	_	1st_PCC0.85
Potri.007G126600	AT2G31570	ATGPX2,GPX2	glutathione peroxidase 2	probable glutathione peroxidase 2	_	_	1st_PCC0.85
Potri.007G134800	AT1G28480	GRX480,roxy19	Thioredoxin superfamily protein	[Ricinus communis]	_	_	1st_PCC0.85
Potri.007G135400	AT1G28440	HSL1	HAESA-like 1	receptor kinase HSL1	_	_	1st_PCC0.85
Potri.007G137800	AT5G53970	_	Tyrosine transaminase family protein	probable aminotransferase TAT2	_	_	1st_PCC0.85
Potri.007G138400	AT5G44265	_	Bifunctional inhibitor/lipid-transfer protein/seed storage 2S albumin superfamily protein	non-specific lipid-transfer 13-like	_	_	1st_PCC0.85
Potri.007G143600	AT5G16970	AER,AT-AER	alkenal reductase	alcohol [Ricinus communis]	_	_	1st_PCC0.85
Potri.008G001500	AT5G20045	_	_	hypothetical protein POPTR_0162s00300g [Populus trichocarpa]	_	_	1st_PCC0.85
Potri.008G011200	AT3G10710	RHS12	root hair specific 12	pectinesterase pectinesterase inhibitor 24	_	_	1st_PCC0.85
Potri.008G019800	AT2G25100	_	Polynucleotidyl transferase, ribonuclease H-like superfamily protein	ribonuclease H2 subunit A	_	_	1st_PCC0.85
Potri.008G020100	AT2G27510	ATFD3,FD3	ferredoxin 3	ferredoxin I family [Populus trichocarpa]	_	_	1st_PCC0.85
Potri.008G022600	AT1G14550	_	Peroxidase superfamily protein	Lignin-forming anionic peroxidase [Ricinus communis]	_	_	1st_PCC0.85
Potri.008G023900	AT3G52870	_	IQ calmodulin-binding motif family protein	IQ calmodulin-binding motif family [Theobroma cacao]	_	_	1st_PCC0.85
Potri.008G040000	AT5G19290	_	alpha/beta-Hydrolases superfamily protein	caffeoylshikimate esterase-like	_	_	1st_PCC0.85
Potri.008G041600	AT3G12090	TET6	tetraspanin6	tetraspanin-6-like [Nelumbo nucifera]	_	_	1st_PCC0.85
Potri.008G056100	AT2G39650	_	Protein of unknown function (DUF506)	hypothetical protein POPTR_0008s05620g [Populus trichocarpa]	_	_	1st_PCC0.85
Potri.008G058200	AT5G06090	ATGPAT7,GPAT7	glycerol-3-phosphate acyltransferase 7	glycerol-3-phosphate acyltransferase 5-like	_	_	1st_PCC0.85
Potri.008G065400	AT3G11260	WOX5	WUSCHEL related homeobox 5	WUSCHEL-related homeobox 7-like	WOX	HB	1st_PCC0.85	WOX5	TF
Potri.008G066000	AT2G40000	ATHSPRO2,HSPRO2	ortholog of sugar beet HS1 PRO-1 2	nematode resistance -like HSPRO2	_	_	1st_PCC0.85
Potri.008G071500	AT3G11090	LBD21	LOB domain-containing protein 21	LOB domain-containing 21-like	LBD	LOB	1st_PCC0.85		TF
Potri.008G075100	AT3G56180	_	Protein of unknown function (DUF567)	LURP-one-related 14	_	_	1st_PCC0.85
Potri.008G076700	AT2G30220	_	GDSL-like Lipase/Acylhydrolase family protein	GDSL esterase lipase At2g30220-like	_	_	1st_PCC0.85
Potri.008G088400	_	_	_	---NA---	_	_	1st_PCC0.85
Potri.008G089000	AT1G69490	ANAC029,ATNAP,NAP	NAC-like, activated by AP3/PI	NAC transcription factor 29	NAC	NAC	1st_PCC0.85	NAP	TF
Potri.008G089800	AT1G26761	_	Arabinanase/levansucrase/invertase	Arabinanase levansucrase [Theobroma cacao]	_	_	1st_PCC0.85
Potri.008G092500	AT2G03350	_	Protein of unknown function, DUF538	hypothetical protein POPTR_0008s09200g [Populus trichocarpa]	_	_	1st_PCC0.85
Potri.008G094700	AT3G27960	_	Tetratricopeptide repeat (TPR)-like superfamily protein	kinesin light chain-related family [Populus trichocarpa]	_	_	1st_PCC0.85
Potri.008G097800	AT1G69180	CRC	Plant-specific transcription factor YABBY family protein	CRABS CLAW family [Populus trichocarpa]	YABBY	C2C2-YABBY	1st_PCC0.85		TF
Potri.008G103300	AT5G49520	ATWRKY48,WRKY48	WRKY DNA-binding protein 48	probable WRKY transcription factor 48 isoform X1 [Populus euphratica]	WRKY	WRKY	1st_PCC0.85	WRKY48	TF
Potri.008G104800	AT3G17060	_	Pectin lyase-like superfamily protein	probable pectinesterase 67	_	_	1st_PCC0.85
Potri.008G108100	AT5G49360	ATBXL1,BXL1	beta-xylosidase 1	beta-D-xylosidase family [Populus trichocarpa]	_	_	1st_PCC0.85
Potri.008G111600	AT1G68690	_	Protein kinase superfamily protein	proline-rich receptor kinase PERK9	_	_	1st_PCC0.85
Potri.008G112400	AT1G13620	RGF2	_	root meristem growth factor 3-like isoform X2	_	_	1st_PCC0.85
Potri.008G113000	AT2G37240	_	Thioredoxin superfamily protein	Thioredoxin superfamily [Theobroma cacao]	_	_	1st_PCC0.85
Potri.008G114200	AT1G68750	ATPPC4,PPC4	phosphoenolpyruvate carboxylase 4	phosphoenolpyruvate carboxylase 4	_	_	1st_PCC0.85
Potri.008G122600	AT1G25370	_	Protein of unknown function (DUF1639)	hypothetical protein POPTR_0008s12160g [Populus trichocarpa]	_	_	1st_PCC0.85
Potri.008G122700	AT1G68350	_	_	hypothetical protein POPTR_0008s12170g [Populus trichocarpa]	_	_	1st_PCC0.85
Potri.008G125500	AT1G67000	_	Protein kinase superfamily protein	probable receptor kinase At1g67000 isoform X1 [Populus euphratica]	_	_	1st_PCC0.85
Potri.008G126800	AT2G01100	_	_	sarcoplasmic reticulum histidine-rich calcium-binding [Vitis vinifera]	_	_	1st_PCC0.85
Potri.008G127900	AT1G71080	_	RNA polymerase II transcription elongation factor	ELL-associated factor 2-like	_	_	1st_PCC0.85
Potri.008G131100	AT1G70890	MLP43	MLP-like protein 43	Major latex [Ricinus communis]	_	_	1st_PCC0.85
Potri.008G133800	AT1G70670	_	Caleosin-related family protein	probable peroxygenase 4	_	_	1st_PCC0.85
Potri.008G134000	AT2G01670	atnudt17,NUDT17	nudix hydrolase homolog 17	nudix hydrolase mitochondrial-like	_	_	1st_PCC0.85
Potri.008G134500	AT2G01680	_	Ankyrin repeat family protein	ankyrin repeat-containing At2g01680	_	_	1st_PCC0.85
Potri.008G136100	AT1G14790	ATRDRP1,RDR1	RNA-dependent RNA polymerase 1	RNA-dependent RNA polymerase 1 isoform 1 [Theobroma cacao]	_	_	1st_PCC0.85
Potri.008G137600	AT2G25430	_	epsin N-terminal homology (ENTH) domain-containing protein / clathrin assembly protein-related	clathrin assembly At2g25430	_	_	1st_PCC0.85
Potri.008G139500	AT1G68090	ANN5,ANNAT5	annexin 5	annexin D5	_	_	1st_PCC0.85
Potri.008G144400	AT2G02180	TOM3	tobamovirus multiplication protein 3	tobamovirus multiplication 3 [Populus trichocarpa]	_	_	1st_PCC0.85
Potri.008G150200	AT3G05990	_	Leucine-rich repeat (LRR) family protein	leucine-rich repeat family [Populus trichocarpa]	_	_	1st_PCC0.85
Potri.008G151700	AT2G32150	_	Haloacid dehalogenase-like hydrolase (HAD) superfamily protein	phosphatase family [Populus trichocarpa]	_	_	1st_PCC0.85
Potri.008G154800	AT3G22560	_	Acyl-CoA N-acyltransferases (NAT) superfamily protein	GCN5-related N-acetyltransferase family [Populus trichocarpa]	_	GNAT	1st_PCC0.85
Potri.008G161200	AT4G14550	IAA14,SLR	indole-3-acetic acid inducible 14	aux IAA family [Populus trichocarpa]	_	AUX/IAA	1st_PCC0.85
Potri.008G166700	AT3G23250	ATMYB15,ATY19,MYB15	myb domain protein 15	myb-related Myb4-like	MYB	MYB	1st_PCC0.85	MYB15	TF
Potri.008G170100	AT5G46050	ATPTR3,PTR3	peptide transporter 3	NRT1 PTR FAMILY -like	_	_	1st_PCC0.85
Potri.008G171800	AT5G43970	ATTOM22-V,TOM22-V,TOM9-2	translocase of outer membrane 22-V	mitochondrial import receptor subunit TOM9-2-like	_	_	1st_PCC0.85
Potri.008G185300	AT3G26380	_	Melibiase family protein	alpha-galactosidase alpha-n- [Ricinus communis]	_	_	1st_PCC0.85
Potri.008G185500	AT3G26430	_	GDSL-like Lipase/Acylhydrolase superfamily protein	GDSL esterase lipase At3g26430-like	_	_	1st_PCC0.85
Potri.008G185900	_	_	_	hypothetical protein POPTR_0008s18990g [Populus trichocarpa]	_	_	1st_PCC0.85
Potri.008G190400	_	_	_	hypothetical protein POPTR_0008s19470g [Populus trichocarpa]	_	_	1st_PCC0.85
Potri.008G192500	AT1G59900	AT-E1 ALPHA,E1 ALPHA	pyruvate dehydrogenase complex E1 alpha subunit	pyruvate dehydrogenase family [Populus trichocarpa]	_	_	1st_PCC0.85
Potri.008G192600	AT1G70090	GATL9,LGT8	glucosyl transferase family 8	probable galacturonosyltransferase-like 9	_	_	1st_PCC0.85
Potri.008G193400	AT1G10480	ZFP5	zinc finger protein 5	zinc finger 5-like	C2H2	C2H2	1st_PCC0.85		TF
Potri.008G198000	AT4G02040	_	_	plant F10N7-170 [Medicago truncatula]	_	_	1st_PCC0.85
Potri.008G199200	AT4G15470	_	Bax inhibitor-1 family protein	BI1	_	_	1st_PCC0.85
Potri.008G209700	AT3G62760	ATGSTF13	Glutathione S-transferase family protein	Phi class glutathione transferase GSTF7 [Theobroma cacao]	_	_	1st_PCC0.85
Potri.008G217900	AT2G47810	NF-YB5	nuclear factor Y, subunit B5	nuclear transcription factor Y subunit B-4-like	NF-YB	NF-YB	1st_PCC0.85		TF
Potri.008G218100	_	_	_	hypothetical protein POPTR_0008s23300g [Populus trichocarpa]	_	_	1st_PCC0.85
Potri.009G003200	AT2G27930	_	PLATZ transcription factor family protein	PLATZ transcription factor family isoform 1 [Theobroma cacao]	_	PLATZ	1st_PCC0.85
Potri.009G009000	_	_	_	---NA---	_	_	1st_PCC0.85
Potri.009G010300	AT2G23770	_	protein kinase family protein / peptidoglycan-binding LysM domain-containing protein	lysM domain receptor-like kinase 4	_	_	1st_PCC0.85
Potri.009G011700	AT3G45300	ATIVD,IVD,IVDH	isovaleryl-CoA-dehydrogenase	isovaleryl- mitochondrial	_	_	1st_PCC0.85
Potri.009G013900	AT5G60660	PIP2;4,PIP2F	plasma membrane intrinsic protein 2;4	Aquaporin [Ricinus communis]	_	_	1st_PCC0.85
Potri.009G018100	AT5G21160	_	LA RNA-binding protein	la-related 1A isoform X1	_	_	1st_PCC0.85
Potri.009G019600	AT3G44220	_	Late embryogenesis abundant (LEA) hydroxyproline-rich glycoprotein family	harpin-induced family [Populus trichocarpa]	_	_	1st_PCC0.85
Potri.009G026900	AT5G59730	ATEXO70H7,EXO70H7	exocyst subunit exo70 family protein H7	exocyst complex component EXO70B1-like	_	_	1st_PCC0.85
Potri.009G028500	AT5G59960	_	_	K(+)-stimulated pyrophosphate-energized sodium pump	_	_	1st_PCC0.85
Potri.009G043000	AT2G29620	_	_	histone acetyltransferase KAT6B [Populus euphratica]	_	_	1st_PCC0.85
Potri.009G048400	AT3G07600	_	Heavy metal transport/detoxification superfamily protein	heavy-metal-associated domain-containing family [Populus trichocarpa]	_	_	1st_PCC0.85
Potri.009G056000	AT3G63470	scpl40	serine carboxypeptidase-like 40	serine carboxypeptidase-like 40	_	_	1st_PCC0.85
Potri.009G056400	AT5G28040	_	DNA-binding storekeeper protein-related transcriptional regulator	mediator-associated 1-like	_	GeBP	1st_PCC0.85
Potri.009G058500	AT3G57450	_	_	hypothetical protein POPTR_0009s06350g [Populus trichocarpa]	_	_	1st_PCC0.85
Potri.009G063500	AT1G03940	_	HXXXD-type acyl-transferase family protein	anthocyanin 5-aromatic acyltransferase-like	_	_	1st_PCC0.85
Potri.009G063900	AT3G12630	_	A20/AN1-like zinc finger family protein	zinc finger family [Populus trichocarpa]	_	_	1st_PCC0.85
Potri.009G065100	AT1G50520	CYP705A27	cytochrome P450, family 705, subfamily A, polypeptide 27	cytochrome P450 705A5-like	_	_	1st_PCC0.85
Potri.009G066100	AT3G45640	ATMAPK3,ATMPK3,MPK3	mitogen-activated protein kinase 3	kinase MMK4 family [Populus trichocarpa]	_	_	1st_PCC0.85
Potri.009G072400	AT2G30000	_	PHF5-like protein	PHD finger-like domain-containing 5B [Malus domestica]	_	_	1st_PCC0.85
Potri.009G073000	AT2G30020	_	Protein phosphatase 2C family protein	probable phosphatase 2C 25	_	_	1st_PCC0.85
Potri.009G080500	AT4G37880	_	LisH/CRA/RING-U-box domains-containing protein	RMD5 homolog A-like [Populus euphratica]	_	_	1st_PCC0.85
Potri.009G080600	AT1G58290	HEMA1	Glutamyl-tRNA reductase family protein	glutamyl-tRNA reductase chloroplastic-like	_	_	1st_PCC0.85
Potri.009G089000	AT2G14760	_	basic helix-loop-helix (bHLH) DNA-binding superfamily protein	basic helix-loop-helix family [Populus trichocarpa]	bHLH	bHLH	1st_PCC0.85		TF
Potri.009G089400	AT1G27730	STZ,ZAT10	salt tolerance zinc finger	zinc finger ZAT10-like	C2H2	C2H2	1st_PCC0.85		TF
Potri.009G099500	AT3G19370	_	Plant protein of unknown function (DUF869)	filament-like plant 7 isoform X1 [Nicotiana sylvestris]	_	_	1st_PCC0.85
Potri.009G105300	AT3G19130	ATRBP47B,RBP47B	RNA-binding protein 47B	polyadenylate-binding RBP47	_	_	1st_PCC0.85
Potri.009G110500	AT2G16050	_	Cysteine/Histidine-rich C1 domain family protein	DC1 domain-containing family [Populus trichocarpa]	_	_	1st_PCC0.85
Potri.009G112300	AT3G18850	LPAT5	lysophosphatidyl acyltransferase 5	probable 1-acyl-sn-glycerol-3-phosphate acyltransferase 5 [Nelumbo nucifera]	_	_	1st_PCC0.85
Potri.009G116900	AT2G18360	_	alpha/beta-Hydrolases superfamily protein	Alpha beta-Hydrolases superfamily isoform 1 [Theobroma cacao]	_	_	1st_PCC0.85
Potri.009G121300	AT4G39090	RD19,RD19A	Papain family cysteine protease	cysteine ase A494 precursor [Populus trichocarpa]	_	_	1st_PCC0.85
Potri.009G141700	AT3G12500	ATHCHIB,B-CHI,CHI-B,HCHIB,PR-3,PR3	basic chitinase	Chain A family [Populus trichocarpa]	_	_	1st_PCC0.85
Potri.009G142400	AT2G17080	_	Arabidopsis protein of unknown function (DUF241)	hypothetical protein POPTR_0009s14460g [Populus trichocarpa]	_	_	1st_PCC0.85
Potri.009G142500	AT2G17070	_	Arabidopsis protein of unknown function (DUF241)	hypothetical protein POPTR_0009s14450g [Populus trichocarpa]	_	_	1st_PCC0.85
Potri.009G142600	AT2G17080	_	Arabidopsis protein of unknown function (DUF241)	hypothetical protein POPTR_0009s14460g [Populus trichocarpa]	_	_	1st_PCC0.85
Potri.009G142700	AT2G17080	_	Arabidopsis protein of unknown function (DUF241)	hypothetical protein POPTR_0009s14470g [Populus trichocarpa]	_	_	1st_PCC0.85
Potri.009G156600	AT2G29130	ATLAC2,LAC2	laccase 2	Laccase 2 [Theobroma cacao]	_	_	1st_PCC0.85
Potri.009G158900	AT2G27080	_	Late embryogenesis abundant (LEA) hydroxyproline-rich glycoprotein family	harpin-induced family [Populus trichocarpa]	_	_	1st_PCC0.85
Potri.009G160600	AT5G22330	ATTIP49A,RIN1	P-loop containing nucleoside triphosphate hydrolases superfamily protein	ruvB 1	_	_	1st_PCC0.85
Potri.009G161500	AT3G44260	_	Polynucleotidyl transferase, ribonuclease H-like superfamily protein	probable CCR4-associated factor 1 homolog 11	_	_	1st_PCC0.85
Potri.009G165100	AT2G27550	ATC	centroradialis	terminal flowering 1 partial [Populus balsamifera]	_	_	1st_PCC0.85
Potri.009G167900	AT4G38250	_	Transmembrane amino acid transporter family protein	amino acid transporter family [Populus trichocarpa]	_	_	1st_PCC0.85
Potri.009G168800	AT4G35320	_	_	PREDICTED: uncharacterized protein LOC105108302	_	_	1st_PCC0.85
Potri.010G003000	AT2G47000	ABCB4,ATPGP4,MDR4,PGP4	ATP binding cassette subfamily B4	ATP binding cassette subfamily B4 isoform 2 [Theobroma cacao]	_	_	1st_PCC0.85
Potri.010G008600	AT3G16850	_	Pectin lyase-like superfamily protein	probable polygalacturonase	_	_	1st_PCC0.85
Potri.010G011300	AT3G06850	BCE2,DIN3,LTA1	2-oxoacid dehydrogenases acyltransferase family protein	lipoamide acyltransferase component of branched-chain alpha-keto acid dehydrogenase mitochondrial-like	_	_	1st_PCC0.85
Potri.010G029200	AT4G14290	_	alpha/beta-Hydrolases superfamily protein	[Ricinus communis]	_	_	1st_PCC0.85
Potri.010G040500	AT1G10380	_	Putative membrane lipoprotein	Wall-associated receptor kinase-like 20 [Theobroma cacao]	_	_	1st_PCC0.85
Potri.010G045500	AT3G26600	ARO4	armadillo repeat only 4	armadillo beta-catenin repeat family [Populus trichocarpa]	_	_	1st_PCC0.85
Potri.010G049500	AT1G18350	ATMKK7,BUD1,MKK7	MAP kinase kinase 7	mitogen-activated kinase kinase 9-like	_	_	1st_PCC0.85
Potri.010G062800	AT4G13560	UNE15	Late embryogenesis abundant protein (LEA) family protein	late embryogenesis abundant 1-like	_	_	1st_PCC0.85
Potri.010G065700	_	_	_	hypothetical protein POPTR_0010s07620g [Populus trichocarpa]	_	_	1st_PCC0.85
Potri.010G066200	AT2G33360	_	Protein of unknown function (DUF3527)	DNA ligase B [Gossypium arboreum]	_	_	1st_PCC0.85
Potri.010G067100	AT2G33385	arpc2b	actin-related protein C2B	actin-related 2 3 complex subunit 2B-like isoform X1	_	_	1st_PCC0.85
Potri.010G067600	AT3G23510	_	Cyclopropane-fatty-acyl-phospholipid synthase	cyclopropane-fatty-acyl-phospholipid synthase family [Populus trichocarpa]	_	_	1st_PCC0.85
Potri.010G070800	AT3G23280	XBAT35	XB3 ortholog 5 in Arabidopsis thaliana	zinc finger family [Populus trichocarpa]	_	_	1st_PCC0.85
Potri.010G075300	AT5G43580	_	Serine protease inhibitor, potato inhibitor I-type family protein	Inhibitor of trypsin and hageman factor [Medicago truncatula]	_	_	1st_PCC0.85
Potri.010G076400	_	_	_	---NA---	_	_	1st_PCC0.85
Potri.010G082800	_	_	_	hypothetical protein POPTR_0010s09290g [Populus trichocarpa]	_	_	1st_PCC0.85
Potri.010G085300	AT3G22600	_	Bifunctional inhibitor/lipid-transfer protein/seed storage 2S albumin superfamily protein	non-specific lipid-transfer At2g13820	_	_	1st_PCC0.85
Potri.010G085600	AT2G32030	_	Acyl-CoA N-acyltransferases (NAT) superfamily protein	Acyl- N-acyltransferases superfamily isoform 1 [Theobroma cacao]	_	GNAT	1st_PCC0.85
Potri.010G089300	AT2G32150	_	Haloacid dehalogenase-like hydrolase (HAD) superfamily protein	phosphatase family [Populus trichocarpa]	_	_	1st_PCC0.85
Potri.010G090300	_	_	_	hypothetical protein POPTR_0010s10060g [Populus trichocarpa]	_	_	1st_PCC0.85
Potri.010G105400	AT1G14820	_	Sec14p-like phosphatidylinositol transfer family protein	SEC14 cytosolic factor family [Populus trichocarpa]	_	_	1st_PCC0.85
Potri.010G107300	AT2G01670	atnudt17,NUDT17	nudix hydrolase homolog 17	nudix hydrolase mitochondrial-like	_	_	1st_PCC0.85
Potri.010G107900	AT1G70670	_	Caleosin-related family protein	probable peroxygenase 4	_	_	1st_PCC0.85
Potri.010G115700	AT2G01270	AtQSOX2,QSOX2	quiescin-sulfhydryl oxidase 2	thioredoxin family [Populus trichocarpa]	_	_	1st_PCC0.85
Potri.010G122100	AT1G25375	_	Metallo-hydrolase/oxidoreductase superfamily protein	hypothetical protein POPTR_0010s13180g [Populus trichocarpa]	_	_	1st_PCC0.85
Potri.010G124100	AT1G25420	_	Regulator of Vps4 activity in the MVB pathway protein	IST1 homolog	_	_	1st_PCC0.85
Potri.010G130400	AT1G73965	CLE13	CLAVATA3/ESR-RELATED 13	clavata3 esr-related 12 family [Populus trichocarpa]	_	_	1st_PCC0.85
Potri.010G140400	AT5G49320	_	Protein of unknown function (DUF1218)	transmembrane [Medicago truncatula]	_	_	1st_PCC0.85
Potri.010G141700	AT4G16150	_	calmodulin binding;transcription regulators	Calmodulin binding,transcription isoform 1 [Theobroma cacao]	CAMTA	CAMTA	1st_PCC0.85		TF
Potri.010G144200	AT3G50140	_	Plant protein of unknown function (DUF247)	UPF0481 At3g47200-like	_	_	1st_PCC0.85
Potri.010G145900	AT2G18790	HY3,OOP1,PHYB	phytochrome B	phytochrome B2 [Populus angustifolia]	_	_	1st_PCC0.85
Potri.010G148100	AT3G06580	GAL1,GALK	Mevalonate/galactokinase family protein	Galactokinase family [Populus trichocarpa]	_	_	1st_PCC0.85
Potri.010G160200	AT3G29320	_	Glycosyl transferase, family 35	alpha-1,4 glucan phosphorylase L-2 chloroplastic amyloplastic-like	_	_	1st_PCC0.85
Potri.010G168200	AT1G14185	_	Glucose-methanol-choline (GMC) oxidoreductase family protein	glucose-methanol-choline oxidoreductase family [Populus trichocarpa]	_	_	1st_PCC0.85
Potri.010G178200	AT5G16290	VAT1	VALINE-TOLERANT 1	acetolactate synthase small subunit chloroplastic-like	_	_	1st_PCC0.85
Potri.010G183100	AT2G40390	_	_	Neuronal PAS domain-containing 4 [Theobroma cacao]	_	_	1st_PCC0.85
Potri.010G187600	AT3G55990	ESK1,TBL29	Plant protein of unknown function (DUF828)	ESKIMO 1-like isoform X1	_	_	1st_PCC0.85
Potri.010G188500	AT3G55960	_	Haloacid dehalogenase-like hydrolase (HAD) superfamily protein	NLI interacting factor family [Populus trichocarpa]	_	_	1st_PCC0.85
Potri.010G189600	AT2G40095	_	Alpha/beta hydrolase related protein	Alpha beta hydrolase related [Theobroma cacao]	_	_	1st_PCC0.85
Potri.010G191300	AT2G40000	ATHSPRO2,HSPRO2	ortholog of sugar beet HS1 PRO-1 2	nematode resistance -like HSPRO2	_	_	1st_PCC0.85
Potri.010G195100	AT5G05830	_	RING/FYVE/PHD zinc finger superfamily protein	zinc finger family [Populus trichocarpa]	_	_	1st_PCC0.85
Potri.010G203100	AT3G55470	_	Calcium-dependent lipid-binding (CaLB domain) family protein	C2 domain-containing family [Populus trichocarpa]	_	_	1st_PCC0.85
Potri.010G217000	AT2G38890	_	_	dentin sialophospho	_	_	1st_PCC0.85
Potri.010G220300	AT3G12090	TET6	tetraspanin6	tetraspanin-6-like [Nelumbo nucifera]	_	_	1st_PCC0.85
Potri.010G223200	AT4G30080	ARF16	auxin response factor 16	auxin response factor 18-like	ARF	ARF	1st_PCC0.85		TF
Potri.010G233700	AT5G04550	_	Protein of unknown function (DUF668)	Phosphatase 2C 66 isoform 1 [Theobroma cacao]	_	_	1st_PCC0.85
Potri.010G237900	AT3G54250	_	GHMP kinase family protein	diphosphomevalonate decarboxylase-like	_	_	1st_PCC0.85
Potri.010G242300	AT3G06260	GATL4	galacturonosyltransferase-like 4	probable galacturonosyltransferase-like 4	_	_	1st_PCC0.85
Potri.010G249600	AT1G17745	PGDH	D-3-phosphoglycerate dehydrogenase	D-3-phosphoglycerate dehydrogenase chloroplastic-like	_	_	1st_PCC0.85
Potri.011G004600	_	_	_	hypothetical protein CISIN_1g035241mg	_	_	1st_PCC0.85
Potri.011G007000	AT4G22030	_	F-box family protein with a domain of unknown function (DUF295)	probable F-box At4g22030	_	_	1st_PCC0.85
Potri.011G008100	AT4G22080	RHS14	root hair specific 14	pectate lyase 2	_	_	1st_PCC0.85
Potri.011G010100	AT5G63520	_	_	F-box LRR-repeat At5g63520-like	_	_	1st_PCC0.85
Potri.011G016300	AT3G18670	_	Ankyrin repeat family protein	ankyrin repeat-containing At5g02620-like	_	_	1st_PCC0.85
Potri.011G023500	AT3G17640	_	Leucine-rich repeat (LRR) family protein	leucine-rich repeat family [Populus trichocarpa]	_	_	1st_PCC0.85
Potri.011G023800	AT1G24290	_	AAA-type ATPase family protein	ATPase WRNIP1-like	_	_	1st_PCC0.85
Potri.011G024300	AT3G49030	_	FBD, F-box and Leucine Rich Repeat domains containing protein	F-box LRR-repeat At3g58900-like isoform X1 [Sesamum indicum]	_	_	1st_PCC0.85
Potri.011G027200	_	_	_	hypothetical protein POPTR_0011s00290g [Populus trichocarpa]	_	_	1st_PCC0.85
Potri.011G028500	AT4G05200	CRK25	cysteine-rich RLK (RECEPTOR-like protein kinase) 25	cysteine-rich repeat secretory 38-like	_	_	1st_PCC0.85
Potri.011G028800	AT4G21410	CRK29	cysteine-rich RLK (RECEPTOR-like protein kinase) 29	cysteine-rich receptor kinase 10	_	_	1st_PCC0.85
Potri.011G039600	AT4G27280	_	Calcium-binding EF-hand family protein	Calcium-binding EF-hand family [Theobroma cacao]	_	_	1st_PCC0.85
Potri.011G044200	AT4G21570	_	Protein of unknown function (DUF300)	transmembrane 184C	_	_	1st_PCC0.85
Potri.011G046100	AT1G16250	_	Galactose oxidase/kelch repeat superfamily protein	kelch 8	_	_	1st_PCC0.85
Potri.011G050900	AT2G20740	_	Tetraspanin family protein	tetraspanin-19-like [Populus euphratica]	_	_	1st_PCC0.85
Potri.011G053700	AT1G28280	_	VQ motif-containing protein	VQ motif-containing [Theobroma cacao]	_	_	1st_PCC0.85
Potri.011G057000	AT5G44210	ATERF-9,ATERF9,ERF9	erf domain protein 9	ethylene-responsive transcription factor 4-like	ERF	AP2-EREBP	1st_PCC0.85		TF
Potri.011G058600	AT3G15510	ANAC056,ATNAC2,NAC2,NARS1	NAC domain containing protein 2	NAC domain containing 25 [Theobroma cacao]	NAC	NAC	1st_PCC0.85	NAC2	TF
Potri.011G063700	AT1G73165	CLE1	CLAVATA3/ESR-RELATED 1	clavata3 esr-related 3 family [Populus trichocarpa]	_	_	1st_PCC0.85
Potri.011G066200	AT1G78830	_	Curculin-like (mannose-binding) lectin family protein	epidermis-specific secreted glyco EP1-like	_	_	1st_PCC0.85
Potri.011G072800	AT1G07650	_	Leucine-rich repeat transmembrane protein kinase	receptor kinase partial [Populus trichocarpa]	_	_	1st_PCC0.85
Potri.011G082000	AT4G26750	_	hydroxyproline-rich glycoprotein family protein	vacuolar sorting-associated VTA1 homolog	_	_	1st_PCC0.85
Potri.011G089300	AT5G55060	_	_	Rab3 GTPase-activating catalytic subunit isoform 1 [Theobroma cacao]	_	_	1st_PCC0.85
Potri.011G091700	AT4G03620	_	myosin heavy chain-related	myosin heavy chain-related family partial [Populus trichocarpa]	_	_	1st_PCC0.85
Potri.011G093500	AT5G55730	FLA1	FASCICLIN-like arabinogalactan 1	fasciclin-like arabinogalactan 1	_	_	1st_PCC0.85
Potri.011G111500	AT1G53300	TTL1	tetratricopetide-repeat thioredoxin-like 1	tetratricopeptide repeat-containing family [Populus trichocarpa]	_	_	1st_PCC0.85
Potri.011G114600	AT2G20562	_	_	[Arabidopsis lyrata lyrata]	_	_	1st_PCC0.85
Potri.011G118600	AT1G53130	GRI	Stigma-specific Stig1 family protein	Stigma-specific Stig1 family [Theobroma cacao]	_	_	1st_PCC0.85
Potri.011G124600	AT5G54400	_	S-adenosyl-L-methionine-dependent methyltransferases superfamily protein	S-adenosyl-L-methionine-dependent methyltransferases superfamily isoform 1 [Theobroma cacao]	_	_	1st_PCC0.85
Potri.011G126300	AT5G54240	_	Protein of unknown function (DUF1223)	membrane lipo lipid attachment site	_	_	1st_PCC0.85
Potri.011G131100	AT1G50600	SCL5	scarecrow-like 5	GRAS family transcription factor isoform 1 [Theobroma cacao]	GRAS	GRAS	1st_PCC0.85		TF
Potri.011G135000	AT1G11580	ATPMEPCRA,PMEPCRA	methylesterase PCR A	Pectinesterase-2 [Ricinus communis]	_	_	1st_PCC0.85
Potri.011G140600	AT1G78340	ATGSTU22,GSTU22	glutathione S-transferase TAU 22	probable glutathione S-transferase [Populus euphratica]	_	_	1st_PCC0.85
Potri.011G145200	_	_	_	hypothetical protein POPTR_0011s14830g [Populus trichocarpa]	_	_	1st_PCC0.85
Potri.011G148900	AT5G19790	RAP2.11	related to AP2 11	AP2 ERF domain-containing transcription [Theobroma cacao]	ERF	AP2-EREBP	1st_PCC0.85		TF
Potri.011G153300	AT2G46770	ANAC043,EMB2301,NST1	NAC (No Apical Meristem) domain transcriptional regulator superfamily protein	NAC domain-containing 43-like	NAC	NAC	1st_PCC0.85	NST1	TF
Potri.011G154500	AT5G11720	_	Glycosyl hydrolases family 31 protein	Glycosyl hydrolases family 31 isoform 1 [Theobroma cacao]	_	_	1st_PCC0.85
Potri.011G164700	AT1G30570	HERK2	hercules receptor kinase 2	kinase family [Populus trichocarpa]	_	_	1st_PCC0.85
Potri.012G001400	AT5G61430	ANAC100,ATNAC5,NAC100	NAC domain containing protein 100	NAC domain-containing 100-like	NAC	NAC	1st_PCC0.85		TF
Potri.012G001500	AT3G22370	AOX1A,ATAOX1A	alternative oxidase 1A	ubiquinol oxidase mitochondrial-like	_	_	1st_PCC0.85
Potri.012G007300	AT5G24580	_	Heavy metal transport/detoxification superfamily protein	copper-binding family [Populus trichocarpa]	_	_	1st_PCC0.85
Potri.012G010600	AT3G05660	AtRLP33,RLP33	receptor like protein 33	receptor 12 [Populus euphratica]	_	_	1st_PCC0.85
Potri.012G022100	AT2G46780	_	RNA-binding (RRM/RBD/RNP motifs) family protein	RNA-binding 38-like isoform X2 [Populus euphratica]	_	_	1st_PCC0.85
Potri.012G040900	AT1G75240	AtHB33,HB33	homeobox protein 33	zinc-finger homeodomain 11-like	ZF-HD	zf-HD	1st_PCC0.85		TF
Potri.012G054000	AT1G68238	_	_	hypothetical protein POPTR_0012s05020g [Populus trichocarpa]	_	_	1st_PCC0.85
Potri.012G060600	AT1G73920	_	alpha/beta-Hydrolases superfamily protein	lipase family [Populus trichocarpa]	_	_	1st_PCC0.85
Potri.012G076500	AT5G47000	_	Peroxidase superfamily protein	peroxidase 41-like	_	MYB-related	1st_PCC0.85
Potri.012G080100	AT1G27500	_	Tetratricopeptide repeat (TPR)-like superfamily protein	Tetratricopeptide repeat-like superfamily isoform 1 [Theobroma cacao]	_	MYB-related	1st_PCC0.85
Potri.012G080400	AT5G14750	ATMYB66,MYB66,WER,WER1	myb domain protein 66	transcription factor WER-like	MYB	MYB-related	1st_PCC0.85		TF
Potri.012G084100	AT5G26660	ATMYB86,MYB86	myb domain protein 86	transcription factor MYB86-like	MYB	MYB-related	1st_PCC0.85		TF
Potri.012G087400	AT3G48200	_	_	hypothetical protein POPTR_0012s08930g [Populus trichocarpa]	_	MYB-related	1st_PCC0.85
Potri.012G091500	AT4G24780	_	Pectin lyase-like superfamily protein	pectate lyase	_	MYB-related	1st_PCC0.85
Potri.012G095000	AT5G63380	_	AMP-dependent synthetase and ligase family protein	4-coumarate-- ligase-like 9	_	MYB-related	1st_PCC0.85
Potri.012G097000	AT3G48530	KING1	SNF1-related protein kinase regulatory subunit gamma 1	CBS domain-containing family [Populus trichocarpa]	_	MYB-related	1st_PCC0.85
Potri.012G098300	AT3G48560	AHAS,ALS,CSR1,IMR1,TZP5	chlorsulfuron/imidazolinone resistant 1	acetolactate synthase chloroplastic-like	_	MYB-related	1st_PCC0.85
Potri.012G103500	AT5G13180	ANAC083,NAC083,VNI2	NAC domain containing protein 83	NAC transcription factor 25-like	NAC	MYB-related	1st_PCC0.85	VNI2	TF
Potri.012G103600	AT5G50830	_	_	transcription elongation factor SPT5-like [Brassica rapa]	_	MYB-related	1st_PCC0.85
Potri.012G111700	_	_	_	---NA---	_	MYB-related	1st_PCC0.85
Potri.012G112800	AT1G69940	ATPPME1,PPME1	Pectin lyase-like superfamily protein	pectinesterase 63	_	MYB-related	1st_PCC0.85
Potri.012G114600	AT2G44740	CYCP4;1	cyclin p4;1	cyclin-dependent [Ricinus communis]	_	MYB-related	1st_PCC0.85
Potri.012G117300	AT5G45160	_	Root hair defective 3 GTP-binding protein (RHD3)	ROOT HAIR DEFECTIVE 3 homolog 2-like isoform X2	_	MYB-related	1st_PCC0.85
Potri.012G119700	AT5G17200	_	Pectin lyase-like superfamily protein	probable polygalacturonase At3g15720	_	MYB-related	1st_PCC0.85
Potri.012G120000	AT1G10180	_	_	exocyst complex component EXO84C-like isoform X1	_	MYB-related	1st_PCC0.85
Potri.012G126000	AT5G62390	ATBAG7,BAG7	BCL-2-associated athanogene 7	BAG family molecular chaperone regulator 7	_	MYB-related	1st_PCC0.85
Potri.012G126700	AT1G68180	_	RING/U-box superfamily protein	E3 ubiquitin- ligase RING1-like	_	MYB-related	1st_PCC0.85
Potri.012G127900	AT5G03170	ATFLA11,FLA11	FASCICLIN-like arabinogalactan-protein 11	fasciclin-like AGP 15 family [Populus trichocarpa]	_	MYB-related	1st_PCC0.85
Potri.012G130400	AT5G62230	ERL1	ERECTA-like 1	LRR receptor-like serine threonine- kinase ERL1	_	MYB-related	1st_PCC0.85
Potri.012G134000	AT5G52020	_	Integrase-type DNA-binding superfamily protein	AP2 domain-containing family [Populus trichocarpa]	ERF	MYB-related	1st_PCC0.85		TF
Potri.012G134100	AT5G51990	CBF4,DREB1D	C-repeat-binding factor 4	C-repeat dehydration-responsive element-binding factor 4	ERF	MYB-related	1st_PCC0.85		TF
Potri.012G138200	_	_	_	Clavata3 esr-related [Theobroma cacao]	_	MYB-related	1st_PCC0.85
Potri.013G004100	AT3G17390	MAT4,MTO3,SAMS3	S-adenosylmethionine synthetase family protein	S-adenosylmethionine synthase 2	_	MYB-related	1st_PCC0.85
Potri.013G012200	AT5G27930	_	Protein phosphatase 2C family protein	phosphatase 2C family [Populus trichocarpa]	_	_	1st_PCC0.85
Potri.013G013400	AT3G05610	_	Plant invertase/pectin methylesterase inhibitor superfamily	pectinesterase pectinesterase inhibitor 28	_	_	1st_PCC0.85
Potri.013G015600	AT3G05545	_	RING/U-box superfamily protein	transcription factor family [Populus trichocarpa]	_	_Others	1st_PCC0.85
Potri.013G022900	AT1G54940	PGSIP4	plant glycogenin-like starch initiation protein 4	UDP-glucuronate:xylan alpha-glucuronosyltransferase 5	_	_	1st_PCC0.85
Potri.013G033100	AT1G54570	_	Esterase/lipase/thioesterase family protein	acyltransferase chloroplastic	_	_	1st_PCC0.85
Potri.013G035500	AT4G14880	ATCYS-3A,CYTACS1,OASA1,OLD3	O-acetylserine (thiol) lyase (OAS-TL) isoform A1	cysteine synthase-like isoform X2 [Eucalyptus grandis]	_	_	1st_PCC0.85
Potri.013G038800	AT3G04820	_	Pseudouridine synthase family protein	multisubstrate pseudouridine synthase 7-like isoform X1	_	_	1st_PCC0.85
Potri.013G044200	_	_	_	hypothetical protein POPTR_0013s04150g [Populus trichocarpa]	_	_	1st_PCC0.85
Potri.013G048800	AT1G08590	_	Leucine-rich receptor-like protein kinase family protein	leucine-rich repeat receptor kinase PXL1	_	_	1st_PCC0.85
Potri.013G051300	AT5G63930	_	Leucine-rich repeat protein kinase family protein	probable leucine-rich repeat receptor kinase At2g33170 [Vitis vinifera]	_	_	1st_PCC0.85
Potri.013G052100	AT5G39110	_	RmlC-like cupins superfamily protein	germin subfamily 1 member 13	_	_	1st_PCC0.85
Potri.013G052500	AT3G07360	ATPUB9,PUB9	plant U-box 9	U-box domain-containing 9-like	_	_	1st_PCC0.85
Potri.013G056700	AT5G19790	RAP2.11	related to AP2 11	ethylene-responsive transcription factor RAP2-11-like	ERF	AP2-EREBP	1st_PCC0.85		TF
Potri.013G059600	AT5G25830	GATA12	GATA transcription factor 12	GATA transcription factor 5-like	GATA	C2C2-GATA	1st_PCC0.85		TF
Potri.013G067500	AT1G08810	AtMYB60,MYB60	myb domain protein 60	myb-related 306	MYB	MYB	1st_PCC0.85	MYB60	TF
Potri.013G072200	AT3G54680	_	proteophosphoglycan-related	proteophosphoglycan-related family [Populus trichocarpa]	_	_	1st_PCC0.85
Potri.013G073600	AT3G03530	NPC4	non-specific phospholipase C4	non-specific phospholipase C3-like	_	_	1st_PCC0.85
Potri.013G099200	AT4G13530	_	_	Actin-binding LIM [Theobroma cacao]	_	_	1st_PCC0.85
Potri.013G103100	AT1G09640	_	Translation elongation factor EF1B, gamma chain	elongation factor 1-gamma-like	_	_	1st_PCC0.85
Potri.013G105100	AT1G77410	BGAL16	beta-galactosidase 16	beta-galactosidase family [Populus trichocarpa]	_	_	1st_PCC0.85
Potri.013G106300	AT1G22540	_	Major facilitator superfamily protein	NRT1 PTR FAMILY -like	_	_	1st_PCC0.85
Potri.013G111400	AT1G35620	ATPDI8,ATPDIL5-2,PDI8,PDIL5-2	PDI-like 5-2	thioredoxin family [Populus trichocarpa]	_	_	1st_PCC0.85
Potri.013G118000	AT2G31130	_	_	PREDICTED: uncharacterized protein LOC105135160 isoform X4	_	_	1st_PCC0.85
Potri.013G119100	AT2G31081	CLE4	CLAVATA3/ESR-RELATED 4	clavata3 esr-related 3 family [Populus trichocarpa]	_	_	1st_PCC0.85
Potri.013G120600	AT2G20520	FLA6	FASCICLIN-like arabinogalactan 6	Fasciclin-like arabinogalactan 6	_	_	1st_PCC0.85
Potri.013G131000	AT1G23120	_	Polyketide cyclase/dehydrase and lipid transport superfamily protein	MLP 423	_	_	1st_PCC0.85
Potri.013G133700	AT1G03670	_	ankyrin repeat family protein	ankyrin repeat-containing At3g12360-like	_	_	1st_PCC0.85
Potri.013G135900	_	_	_	hypothetical protein POPTR_0013s13950g [Populus trichocarpa]	_	_	1st_PCC0.85
Potri.013G148800	AT4G05120	ATENT3,ENT3,FUR1	Major facilitator superfamily protein	equilibrative nucleotide transporter 3-like [Nelumbo nucifera]	_	_	1st_PCC0.85
Potri.013G150300	AT4G03260	_	Outer arm dynein light chain 1 protein	Outer arm dynein light chain 1 isoform 1 [Theobroma cacao]	_	_	1st_PCC0.85
Potri.013G151000	AT5G54490	PBP1	pinoid-binding protein 1	calcium-binding PBP1-like	_	_	1st_PCC0.85
Potri.013G153400	AT2G38470	ATWRKY33,WRKY33	WRKY DNA-binding protein 33	SP8 binding family [Populus trichocarpa]	WRKY	WRKY	1st_PCC0.85	WRKY33	TF
Potri.013G156100	AT1G06930	_	_	uncharacterized serine-rich	_	_	1st_PCC0.85
Potri.013G156200	AT2G40470	ASL11,LBD15	LOB domain-containing protein 15	LOB domain-containing 15 [Vitis vinifera]	LBD	LOB	1st_PCC0.85		TF
Potri.013G156900	AT2G40620	_	Basic-leucine zipper (bZIP) transcription factor family protein	transcription factor RF2b-like	bZIP	bZIP	1st_PCC0.85		TF
Potri.013G160000	AT5G01960	_	RING/U-box superfamily protein	RING U-box superfamily [Arabidopsis thaliana]	_	_	1st_PCC0.85
Potri.014G003800	AT3G14470	_	NB-ARC domain-containing disease resistance protein	Fom-2 family [Populus trichocarpa]	_	_	1st_PCC0.85
Potri.014G012600	AT4G37770	ACS8	1-amino-cyclopropane-1-carboxylate synthase 8	1-aminocyclopropane-1-carboxylic acid synthase family [Populus trichocarpa]	_	_	1st_PCC0.85
Potri.014G034700	AT2G26540	ATDUF3,ATUROS,DUF3,HEMD,UROS	uroporphyrinogen-III synthase family protein	uroporphyrinogen-III chloroplastic isoform X1 [Prunus mume]	_	_	1st_PCC0.85
Potri.014G036900	AT4G33280	_	AP2/B3-like transcriptional factor family protein	B3 domain-containing REM16-like [Populus euphratica]	B3	ABI3VP1	1st_PCC0.85		TF
Potri.014G037400	AT4G31940	CYP82C4	cytochrome P450, family 82, subfamily C, polypeptide 4	cytochrome [Ricinus communis]	_	_	1st_PCC0.85
Potri.014G041600	AT1G75080	BZR1	Brassinosteroid signalling positive regulator (BZR1) family protein	brassinazole-resistant 2 family [Populus trichocarpa]	BES1	BES1	1st_PCC0.85	BZR1	TF
Potri.014G043900	AT1G44750	ATPUP11,PUP11	purine permease 11	purine permease family [Populus trichocarpa]	_	_	1st_PCC0.85
Potri.014G044100	AT5G46940	_	Plant invertase/pectin methylesterase inhibitor superfamily protein	invertase inhibitor	_	_	1st_PCC0.85
Potri.014G045400	_	_	_	hypothetical protein POPTR_0014s04490g [Populus trichocarpa]	_	_	1st_PCC0.85
Potri.014G046800	AT2G44840	ATERF13,EREBP,ERF13	ethylene-responsive element binding factor 13	ethylene-responsive transcription factor 13-like	ERF	AP2-EREBP	1st_PCC0.85		TF
Potri.014G050700	AT5G51160	_	Ankyrin repeat family protein	Ankyrin repeat family [Theobroma cacao]	_	_	1st_PCC0.85
Potri.014G052500	AT1G02170	AMC1,ATMC1,ATMCPB1,LOL3,MCP1B	metacaspase 1	metacaspase-1-like [Populus euphratica]	_	_	1st_PCC0.85
Potri.014G057100	AT3G18990	REM39,VRN1	AP2/B3-like transcriptional factor family protein	AP2 B3-like transcriptional factor family [Theobroma cacao]	B3	ABI3VP1	1st_PCC0.85		TF
Potri.014G058200	AT2G45040	_	Matrixin family protein	metalloendo ase 1-like	_	_	1st_PCC0.85
Potri.014G063200	AT5G36930	_	Disease resistance protein (TIR-NBS-LRR class) family	TIR-NBS-LRR-TIR type disease resistance	_	_	1st_PCC0.85
Potri.014G067700	AT4G08900	_	arginase	arginase family [Populus trichocarpa]	_	_	1st_PCC0.85
Potri.014G074500	AT4G00230	XSP1	xylem serine peptidase 1	xylem serine ase 1-like	_	_	1st_PCC0.85
Potri.014G075200	AT4G00730	AHDP,ANL2	Homeobox-leucine zipper family protein / lipid-binding START domain-containing protein	homeodomain family [Populus trichocarpa]	HD-ZIP	HB	1st_PCC0.85		TF
Potri.014G078700	AT2G45760	BAL,BAP2	BON association protein 2	BON1-associated 2-like	_	_	1st_PCC0.85
Potri.014G089600	AT1G01500	_	Erythronate-4-phosphate dehydrogenase family protein	C-terminal binding AN-like	_	_	1st_PCC0.85
Potri.014G097200	AT3G61680	_	alpha/beta-Hydrolases superfamily protein	triacylglycerol [Ricinus communis]	_	_	1st_PCC0.85
Potri.014G098000	AT5G59310	LTP4	lipid transfer protein 4	lipid transfer [Beta vulgaris]	_	_	1st_PCC0.85
Potri.014G099000	AT2G46500	ATPI4K GAMMA 4,PI4K GAMMA 4,UBDK GAMMA 4	phosphoinositide 4-kinase gamma 4	phosphatidylinositol 4-kinase gamma 4-like	_	_	1st_PCC0.85
Potri.014G104800	AT2G46770	ANAC043,EMB2301,NST1	NAC (No Apical Meristem) domain transcriptional regulator superfamily protein	no apical meristem family [Populus trichocarpa]	NAC	NAC	1st_PCC0.85	NST1	TF
Potri.014G107100	AT1G01050	AtPPa1,PPa1	pyrophosphorylase 1	soluble inorganic pyrophosphatase	_	_	1st_PCC0.85
Potri.014G108300	AT2G41610	_	_	transmembrane [Medicago truncatula]	_	_	1st_PCC0.85
Potri.014G113200	AT3G62150	PGP21	P-glycoprotein 21	ATP binding cassette subfamily B4 isoform 2 [Theobroma cacao]	_	_	1st_PCC0.85
Potri.014G115500	AT3G62260	_	Protein phosphatase 2C family protein	probable phosphatase 2C 49	_	DBP	1st_PCC0.85
Potri.014G116100	AT3G62280	_	GDSL-like Lipase/Acylhydrolase superfamily protein	carboxylic ester hydrolase [Arabidopsis lyrata lyrata]	_	_	1st_PCC0.85
Potri.014G124300	AT4G13030	_	P-loop containing nucleoside triphosphate hydrolases superfamily protein	ATP binding [Ricinus communis]	_	_	1st_PCC0.85
Potri.014G131800	AT1G02900	ATRALF1,RALF1,RALFL1	rapid alkalinization factor 1	RALF-like 33	_	_	1st_PCC0.85
Potri.014G132400	AT1G02970	ATWEE1,WEE1	WEE1 kinase homolog	wee1 kinase	_	_	1st_PCC0.85
Potri.014G136400	AT2G48010	RKF3	receptor-like kinase in in flowers 3	probable LRR receptor-like serine threonine- kinase RKF3	_	_	1st_PCC0.85
Potri.014G139100	AT3G63095	_	Tetratricopeptide repeat (TPR)-like superfamily protein	metal tolerance 1-like	_	_	1st_PCC0.85
Potri.014G140200	AT3G02070	_	Cysteine proteinases superfamily protein	OTU domain-containing DDB_G0284757-like	_	_	1st_PCC0.85
Potri.014G146400	AT1G05840	_	Eukaryotic aspartyl protease family protein	aspartic ase 2	_	_	1st_PCC0.85
Potri.014G146600	AT1G05850	ATCTL1,CTL1,ELP,ELP1,ERH2,HOT2,POM1	Chitinase family protein	chitinase 1	_	_	1st_PCC0.85
Potri.014G146800	AT5G57090	AGR,AGR1,ATPIN2,EIR1,PIN2,WAV6	Auxin efflux carrier family protein	PIN partial	_	_	1st_PCC0.85
Potri.014G155000	AT1G05100	MAPKKK18	mitogen-activated protein kinase kinase kinase 18	mitogen-activated kinase kinase kinase A-like	_	_	1st_PCC0.85
Potri.014G157000	AT3G21650	_	Protein phosphatase 2A regulatory B subunit family protein	serine threonine phosphatase 2A 59 kDa regulatory subunit B gamma isoform-like	_	_	1st_PCC0.85
Potri.014G162600	AT3G07870	_	F-box and associated interaction domains-containing protein	F-box At3g07870	_	_	1st_PCC0.85
Potri.014G168100	AT4G12730	FLA2	FASCICLIN-like arabinogalactan 2	fasciclin-like arabinogalactan 2	_	_	1st_PCC0.85
Potri.014G170900	AT3G07620	_	Exostosin family protein	probable glycosyltransferase At3g07620	_	_	1st_PCC0.85
Potri.014G171300	AT3G07600	_	Heavy metal transport/detoxification superfamily protein	heavy-metal-associated domain-containing family [Populus trichocarpa]	_	_	1st_PCC0.85
Potri.014G171500	AT3G07600	_	Heavy metal transport/detoxification superfamily protein	heavy-metal-associated domain-containing family [Populus trichocarpa]	_	_	1st_PCC0.85
Potri.014G177200	AT3G22400	LOX5	PLAT/LH2 domain-containing lipoxygenase family protein	linoleate 9S-lipoxygenase 6-like	_	_	1st_PCC0.85
Potri.014G179300	AT5G46570	BSK2	BR-signaling kinase 2	probable serine threonine- kinase At4g35230	_	_	1st_PCC0.85
Potri.014G180900	AT1G75140	_	_	uncharacterized membrane At1g75140-like	_	_	1st_PCC0.85
Potri.014G181500	AT1G75160	_	Protein of unknown function (DUF620)	DUF620 family	_	_	1st_PCC0.85
Potri.015G001000	AT1G04635	EMB1687	ribonuclease P family protein / Rpp14 family protein	Ribonuclease P family Rpp14 family isoform 1 [Theobroma cacao]	_	_	1st_PCC0.85
Potri.015G001800	AT4G01575	_	serine protease inhibitor, Kazal-type family protein	serine-type endopeptidase [Ricinus communis]	_	_	1st_PCC0.85
Potri.015G004800	AT5G54165	_	_	Avr9 Cf-9 rapidly elicited 65	_	_	1st_PCC0.85
Potri.015G025600	AT3G49845	_	_	CYSTM1 family A-like	_	_	1st_PCC0.85
Potri.015G030700	AT1G73500	ATMKK9,MKK9	MAP kinase kinase 9	mitogen-activated kinase kinase 9-like	_	_	1st_PCC0.85
Potri.015G032700	AT3G28920	AtHB34,HB34	homeobox protein 34	zinc-finger homeodomain 11-like	ZF-HD	zf-HD	1st_PCC0.85		TF
Potri.015G033600	AT1G17950	ATMYB52,BW52,MYB52	myb domain protein 52	MYB transcription factor R2R3 type family [Populus trichocarpa]	MYB	MYB	1st_PCC0.85	MYB52	TF
Potri.015G038100	AT1G18260	_	HCP-like superfamily protein	suppressor of lin-12-like family [Populus trichocarpa]	_	_	1st_PCC0.85
Potri.015G038800	AT5G12250	TUB6	beta-6 tubulin	tubulin beta chain-like	_	_	1st_PCC0.85
Potri.015G042200	AT3G18180	_	Glycosyltransferase family 61 protein	[Ricinus communis]	_	_	1st_PCC0.85
Potri.015G044700	AT5G38260	_	Protein kinase superfamily protein	probable serine threonine- kinase At1g18390 isoform X1	_	_	1st_PCC0.85
Potri.015G062800	AT1G74520	ATHVA22A,HVA22A	HVA22 homologue A	ABA-responsive family [Populus trichocarpa]	_	_	1st_PCC0.85
Potri.015G063200	AT1G74510	_	Galactose oxidase/kelch repeat superfamily protein	F-box kelch-repeat At1g74510-like [Populus euphratica]	_	_	1st_PCC0.85
Potri.015G067200	AT1G74790	_	catalytics	HIPL1 [Populus euphratica]	_	_	1st_PCC0.85
Potri.015G068400	AT1G18990	_	Protein of unknown function, DUF593	probable myosin-binding 5	_	_	1st_PCC0.85
Potri.015G075800	AT5G14750	ATMYB66,MYB66,WER,WER1	myb domain protein 66	transcription factor WER-like	MYB	MYB	1st_PCC0.85	MYB66	TF
Potri.015G076400	AT1G23710	_	Protein of unknown function (DUF1645)	hypothetical protein POPTR_0015s08750g [Populus trichocarpa]	_	_	1st_PCC0.85
Potri.015G076500	AT5G62520	SRO5	similar to RCD one 5	probable inactive poly [ADP-ribose] polymerase SRO5	_	_	1st_PCC0.85
Potri.015G083400	AT3G48240	_	Octicosapeptide/Phox/Bem1p family protein	octicosapeptide Phox Bem1p domain-containing family [Populus trichocarpa]	_	_	1st_PCC0.85
Potri.015G084000	AT4G24690	_	ubiquitin-associated (UBA)/TS-N domain-containing protein / octicosapeptide/Phox/Bemp1 (PB1) domain-containing protein	zinc ion binding [Ricinus communis]	_	_	1st_PCC0.85
Potri.015G086200	AT5G14420	RGLG2	RING domain ligase2	E3 ubiquitin- ligase RGLG2-like [Populus euphratica]	_	_	1st_PCC0.85
Potri.015G087800	AT5G63180	_	Pectin lyase-like superfamily protein	pectate lyase	_	_	1st_PCC0.85
Potri.015G098200	AT3G27030	_	_	hypothetical protein POPTR_0015s11010g [Populus trichocarpa]	_	_	1st_PCC0.85
Potri.015G098900	AT5G50670	_	Squamosa promoter-binding protein-like (SBP domain) transcription factor family protein	squamosa promoter-binding 13A [Populus euphratica]	SBP	SBP	1st_PCC0.85		TF
Potri.015G103900	AT1G24140	_	Matrixin family protein	metalloendo ase 1-like	_	_	1st_PCC0.85
Potri.015G111000	AT5G07440	GDH2	glutamate dehydrogenase 2	glutamate dehydrogenase 2	_	_	1st_PCC0.85
Potri.015G116600	AT5G45540	_	Protein of unknown function (DUF594)	hypothetical protein POPTR_0015s15870g, partial [Populus trichocarpa]	_	_	1st_PCC0.85
Potri.015G120000	AT1G31200	ATPP2-A9,PP2-A9	phloem protein 2-A9	PHLOEM PROTEIN 2-LIKE A9-like	_	_	1st_PCC0.85
Potri.015G123000	AT2G35110	GRL,NAP1,NAPP	transcription activators	NAP1 isoform X2	_	_	1st_PCC0.85
Potri.015G127700	AT2G45220	_	Plant invertase/pectin methylesterase inhibitor superfamily	pectinesterase 2-like	_	_	1st_PCC0.85
Potri.015G127800	AT3G47400	_	Plant invertase/pectin methylesterase inhibitor superfamily	probable pectinesterase pectinesterase inhibitor 33	_	_	1st_PCC0.85
Potri.015G139000	AT2G45750	_	S-adenosyl-L-methionine-dependent methyltransferases superfamily protein	probable methyltransferase PMT15	_	_	1st_PCC0.85
Potri.015G139500	AT3G03620	_	MATE efflux family protein	TRANSPARENT TESTA 12-like [Vitis vinifera]	_	_	1st_PCC0.85
Potri.015G140900	AT5G52180	_	_	transmembrane 161B	_	_	1st_PCC0.85
Potri.015G147000	AT5G56760	ATSERAT1;1,SAT-52,SAT5,SERAT1;1	serine acetyltransferase 1;1	serine acetyltransferase 5-like	_	_	1st_PCC0.85
Potri.016G004900	AT5G47750	D6PKL2,PK5	D6 protein kinase like 2	serine threonine- kinase D6PKL2-like [Populus euphratica]	_	_	1st_PCC0.85
Potri.016G006200	AT5G47635	_	Pollen Ole e 1 allergen and extensin family protein	Pollen Ole e 1 allergen and extensin family [Theobroma cacao]	_	_	1st_PCC0.85
Potri.016G009700	AT4G17230	SCL13	SCARECROW-like 13	scarecrow 13 [Pyrus x bretschneideri]	GRAS	GRAS	1st_PCC0.85		TF
Potri.016G012100	AT1G53430	_	Leucine-rich repeat transmembrane protein kinase	probable LRR receptor-like serine threonine- kinase At1g53430	_	_	1st_PCC0.85
Potri.016G015100	AT4G12610	ATRAP74,RAP74	transcription activators;DNA binding;RNA polymerase II transcription factors;catalytics;transcription initiation factors	transcription initiation factor IIF alpha subunit family [Populus trichocarpa]	_	_	1st_PCC0.85
Potri.016G023200	AT2G29420	ATGSTU7,GST25,GSTU7	glutathione S-transferase tau 7	probable glutathione S-transferase	_	_	1st_PCC0.85
Potri.016G035500	AT2G41140	ATCBK3,ATCRK1,CRK1	CDPK-related kinase 1	CDPK-related kinase 1 family [Populus trichocarpa]	_	_	1st_PCC0.85
Potri.016G036300	AT1G68060	ATMAP70-1,MAP70-1	microtubule-associated proteins 70-1	microtubule-associated 70-2-like	_	_	1st_PCC0.85
Potri.016G039500	AT3G50150	_	Plant protein of unknown function (DUF247)	UPF0481 At3g47200-like	_	_	1st_PCC0.85
Potri.016G040400	_	_	_	---NA---	_	_	1st_PCC0.85
Potri.016G043700	AT4G20990	ACA4,ATACA4	alpha carbonic anhydrase 4	alpha carbonic anhydrase 4-like	_	_	1st_PCC0.85
Potri.016G045500	AT3G12110	ACT11	actin-11	actin [Populus tomentosa]	_	_	1st_PCC0.85
Potri.016G047900	AT5G06800	_	myb-like HTH transcriptional regulator family protein	myb family transcription factor family [Populus trichocarpa]	G2-like	G2-like	1st_PCC0.85		TF
Potri.016G053600	AT1G51340	_	MATE efflux family protein	MATE efflux family 1 [Nelumbo nucifera]	_	_	1st_PCC0.85
Potri.016G054600	AT3G57530	ATCPK32,CDPK32,CPK32	calcium-dependent protein kinase 32	calcium-dependent kinase [Populus trichocarpa]	_	_	1st_PCC0.85
Potri.016G066500	AT5G06390	FLA17	FASCICLIN-like arabinogalactan protein 17 precursor	fasciclin-like arabinogalactan 17	_	_	1st_PCC0.85
Potri.016G066600	AT2G35880	_	TPX2 (targeting protein for Xklp2) protein family	neurofilament heavy polypeptide isoform X2 [Cucumis melo]	_	_	1st_PCC0.85
Potri.016G069300	AT3G52440	_	Dof-type zinc finger DNA-binding family protein	dof zinc finger -like	Dof	C2C2-Dof	1st_PCC0.85		TF
Potri.016G070000	AT3G11680	_	Aluminium activated malate transporter family protein	aluminum-activated malate transporter 8	_	_	1st_PCC0.85
Potri.016G072600	AT2G36020	HVA22J	HVA22-like protein J	HVA22 g [Populus euphratica]	_	_	1st_PCC0.85
Potri.016G078900	AT2G38870	_	Serine protease inhibitor, potato inhibitor I-type family protein	ase [Ricinus communis]	_	_	1st_PCC0.85
Potri.016G080400	AT2G37390	_	Chloroplast-targeted copper chaperone protein	heavy-metal-associated domain-containing family [Populus trichocarpa]	_	_	1st_PCC0.85
Potri.016G081900	AT3G53490	_	_	transmembrane [Medicago truncatula]	_	_	1st_PCC0.85
Potri.016G084100	AT2G20280	_	Zinc finger C-x8-C-x5-C-x3-H type family protein	zinc finger family [Populus trichocarpa]	_	C3H	1st_PCC0.85
Potri.016G086200	AT5G02970	_	alpha/beta-Hydrolases superfamily protein	hydrolase family [Populus trichocarpa]	_	_	1st_PCC0.85
Potri.016G088500	AT5G03150	JKD	C2H2-like zinc finger protein	zinc finger JACKDAW-like	C2H2	C2H2	1st_PCC0.85		TF
Potri.016G098400	AT3G09880	ATB BETA	Protein phosphatase 2A regulatory B subunit family protein	serine threonine phosphatase 2A 57 kDa regulatory subunit B beta isoform-like	_	_	1st_PCC0.85
Potri.016G104900	AT2G37840	_	Protein kinase superfamily protein	serine threonine- kinase ATG1	_	_	1st_PCC0.85
Potri.016G106100	AT3G09220	LAC7	laccase 7	laccase-7-like	_	_	1st_PCC0.85
Potri.016G118000	AT3G51840	ACX4,ATG6,ATSCX	acyl-CoA oxidase 4	acyl-coenzyme A oxidase peroxisomal	_	_	1st_PCC0.85
Potri.016G125500	AT2G38320	TBL34	TRICHOME BIREFRINGENCE-LIKE 34	trichome birefringence-like 34	_	_	1st_PCC0.85
Potri.016G134100	_	_	_	hypothetical protein POPTR_0016s14160g [Populus trichocarpa]	_	_	1st_PCC0.85
Potri.016G141100	AT3G08600	_	Protein of unknown function (DUF1191)	hypothetical protein POPTR_0016s14790g [Populus trichocarpa]	_	_	1st_PCC0.85
Potri.017G000900	AT4G02600	ATMLO1,MLO1	Seven transmembrane MLO family protein	MLO 1	_	_	1st_PCC0.85
Potri.017G012800	AT4G28390	AAC3,ATAAC3	ADP/ATP carrier 3	ADP ATP carrier 3 isoform 1 [Theobroma cacao]	_	_	1st_PCC0.85
Potri.017G014000	AT5G53970	_	Tyrosine transaminase family protein	probable aminotransferase TAT2	_	_	1st_PCC0.85
Potri.017G016900	AT5G53980	ATHB52,HB52	homeobox protein 52	homeobox-leucine zipper ATHB-52-like	HD-ZIP	HB	1st_PCC0.85		TF
Potri.017G019900	AT4G37650	SGR7,SHR	GRAS family transcription factor	SHORT-ROOT-like	GRAS	GRAS	1st_PCC0.85		TF
Potri.017G025000	AT2G28580	_	Plant protein of unknown function (DUF247)	UPF0481 At3g47200-like	_	_	1st_PCC0.85
Potri.017G033700	_	_	_	---NA---	_	_	1st_PCC0.85
Potri.017G037900	AT1G05260	RCI3,RCI3A	Peroxidase superfamily protein	peroxidase 3-like	_	_	1st_PCC0.85
Potri.017G039900	AT3G22060	_	Receptor-like protein kinase-related family protein	receptor kinase [Populus trichocarpa]	_	_	1st_PCC0.85
Potri.017G040200	AT3G22060	_	Receptor-like protein kinase-related family protein	cysteine-rich repeat secretory 38-like	_	_	1st_PCC0.85
Potri.017G043900	AT2G14110	_	Haloacid dehalogenase-like hydrolase (HAD) superfamily protein	magnesium-dependent phosphatase 1	_	_	1st_PCC0.85
Potri.017G046800	_	_	_	hydroxyproline-rich glyco [Populus trichocarpa]	_	_	1st_PCC0.85
Potri.017G049800	AT1G72220	_	RING/U-box superfamily protein	RING-H2 finger ATL54-like	_	_	1st_PCC0.85
Potri.017G053100	AT1G02170	AMC1,ATMC1,ATMCPB1,LOL3,MCP1B	metacaspase 1	[Ricinus communis]	_	_	1st_PCC0.85
Potri.017G059500	AT4G13950	RALFL31	ralf-like 31	RALF-like 24	_	_	1st_PCC0.85
Potri.017G061500	_	_	_	hypothetical protein POPTR_0017s08850g [Populus trichocarpa]	_	_	1st_PCC0.85
Potri.017G062100	AT4G25040	_	Uncharacterised protein family (UPF0497)	CASP RCOM_1446020	_	_	1st_PCC0.85
Potri.017G063300	AT5G13180	ANAC083,NAC083,VNI2	NAC domain containing protein 83	NAC domain-containing 68	NAC	NAC	1st_PCC0.85	VNI2	TF
Potri.017G070200	AT5G40760	G6PD6	glucose-6-phosphate dehydrogenase 6	glucose-6-phosphate 1- cytoplasmic isoform [Vitis vinifera]	_	_	1st_PCC0.85
Potri.017G070300	AT5G40670	_	PQ-loop repeat family protein / transmembrane family protein	cystinosin homolog	_	_	1st_PCC0.85
Potri.017G078400	AT5G15110	_	Pectate lyase family protein	pectate lyase-like	_	_	1st_PCC0.85
Potri.017G079700	_	_	_	IQ-DOMAIN 31-like [Vitis vinifera]	_	_	1st_PCC0.85
Potri.017G080100	AT3G47800	_	Galactose mutarotase-like superfamily protein	aldose 1-epimerase	_	_	1st_PCC0.85
Potri.017G084500	AT3G01170	_	Ribosomal protein L34e superfamily protein	60S ribosomal [Ricinus communis]	_	_	1st_PCC0.85
Potri.017G100200	AT2G19800	MIOX2	myo-inositol oxygenase 2	inositol oxygenase 2-like	_	_	1st_PCC0.85
Potri.017G112300	AT2G37630	AS1,ATMYB91,ATPHAN,MYB91	myb-like HTH transcriptional regulator family protein	rough sheath 2 homolog	MYB	MYB	1st_PCC0.85	MYB91	TF
Potri.017G119100	AT5G16220	_	Octicosapeptide/Phox/Bem1p family protein	Octicosapeptide Phox Bem1p family [Theobroma cacao]	_	_	1st_PCC0.85
Potri.017G119900	AT1G66810	_	Zinc finger C-x8-C-x5-C-x3-H type family protein	zinc finger CCCH domain-containing 14-like	C3H	C3H	1st_PCC0.85		TF
Potri.017G126200	AT5G37770	CML24,TCH2	EF hand calcium-binding protein family	calmodulin-related family [Populus trichocarpa]	_	_	1st_PCC0.85
Potri.017G145800	AT4G02270	RHS13	root hair specific 13	proline-rich 3-like	_	_	1st_PCC0.85
Potri.017G147000	AT1G01490	_	Heavy metal transport/detoxification superfamily protein	late blight resistance homolog R1B-19 [Pyrus x bretschneideri]	_	_	1st_PCC0.85
Potri.017G149300	_	_	_	hypothetical protein POPTR_0017s00930g [Populus trichocarpa]	_	_	1st_PCC0.85
Potri.018G005600	AT5G24870	_	RING/U-box superfamily protein	E3 ubiquitin- ligase RNF12-A-like [Pyrus x bretschneideri]	_	_	1st_PCC0.85
Potri.018G007200	_	_	_	F-box FBD LRR-repeat At5g56420-like isoform X2 [Populus euphratica]	_	_	1st_PCC0.85
Potri.018G009300	AT4G31590	ATCSLC05,ATCSLC5,CSLC05,CSLC5	Cellulose-synthase-like C5	probable xyloglucan glycosyltransferase 5	_	_	1st_PCC0.85
Potri.018G019800	AT1G80840	ATWRKY40,WRKY40	WRKY DNA-binding protein 40	WRKY transcription factor family [Populus trichocarpa]	WRKY	WRKY	1st_PCC0.85	WRKY40	TF
Potri.018G031700	AT1G15460	ATBOR4,BOR4	HCO3- transporter family	boron transporter 4-like	_	_	1st_PCC0.85
Potri.018G038600	AT4G32750	_	_	At4g32750 [Arabidopsis thaliana]	_	_	1st_PCC0.85
Potri.018G051700	_	_	_	hypothetical protein POPTR_0018s05320g [Populus trichocarpa]	_	_	1st_PCC0.85
Potri.018G052500	AT5G11890	_	_	Basic fibroblast growth factor receptor [Theobroma cacao]	_	_	1st_PCC0.85
Potri.018G063300	AT3G26060	ATPRX Q	Thioredoxin superfamily protein	peroxiredoxin chloroplastic-like	_	_	1st_PCC0.85
Potri.018G075900	AT4G18670	_	Leucine-rich repeat (LRR) family protein	leucine-rich repeat extensin 4	_	_	1st_PCC0.85
Potri.018G076400	AT3G24450	_	Heavy metal transport/detoxification superfamily protein	copper-binding family [Populus trichocarpa]	_	_	1st_PCC0.85
Potri.018G084200	AT5G19580	_	glyoxal oxidase-related protein	galactose oxidase-like	_	_	1st_PCC0.85
Potri.018G089900	AT4G30170	_	Peroxidase family protein	peroxidase 16-like	_	_	1st_PCC0.85
Potri.018G090600	AT3G11710	ATKRS-1	lysyl-tRNA synthetase 1	lysine--tRNA ligase-like	_	_	1st_PCC0.85
Potri.018G096300	AT2G24720	ATGLR2.2,GLR2.2	glutamate receptor 2.2	glutamate receptor -like	_	_	1st_PCC0.85
Potri.018G097600	AT4G30360	ATCNGC17,CNGC17	cyclic nucleotide-gated channel 17	probable cyclic nucleotide-gated ion channel 17	_	_	1st_PCC0.85
Potri.018G099800	AT2G23810	TET8	tetraspanin8	senescence-associated family [Populus trichocarpa]	_	_	1st_PCC0.85
Potri.018G102000	AT2G23970	_	Class I glutamine amidotransferase-like superfamily protein	glutamine amidotransferase YLR126C	_	_	1st_PCC0.85
Potri.018G107600	AT2G24240	_	BTB/POZ domain with WD40/YVTN repeat-like protein	BTB POZ domain-containing At2g24240-like	_	_	1st_PCC0.85
Potri.018G114200	AT5G62865	_	_	stress induced	_	_	1st_PCC0.85
Potri.018G114400	AT5G35090	_	_	NEDD8-specific protease 1 [Cucumis sativus]	_	_	1st_PCC0.85
Potri.018G116300	AT5G11090	_	serine-rich protein-related	Serine-rich -related [Theobroma cacao]	_	_	1st_PCC0.85
Potri.018G131200	AT1G52570	PLDALPHA2	phospholipase D alpha 2	phospholipase D alpha 1	_	_	1st_PCC0.85
Potri.018G141500	AT5G57150	_	basic helix-loop-helix (bHLH) DNA-binding superfamily protein	transcription factor bHLH35-like	bHLH	bHLH	1st_PCC0.85		TF
Potri.019G005300	AT3G14840	_	Leucine-rich repeat transmembrane protein kinase	probable leucine-rich repeat receptor-like serine threonine- kinase At3g14840 isoform X4	_	_	1st_PCC0.85
Potri.019G012200	AT1G08800	_	Protein of unknown function, DUF593	Intracellular transport [Theobroma cacao]	_	_	1st_PCC0.85
Potri.019G026500	AT3G05950	_	RmlC-like cupins superfamily protein	germin subfamily 1 member 13	_	_	1st_PCC0.85
Potri.019G035000	AT5G18150	_	Methyltransferase-related protein	Methyltransferase-related [Theobroma cacao]	_	_	1st_PCC0.85
Potri.019G041500	AT1G22440	_	Zinc-binding alcohol dehydrogenase family protein	alpha-hydroxynitrile lyase family [Populus trichocarpa]	_	_	1st_PCC0.85
Potri.019G044000	AT1G31350	KUF1	KAR-UP F-box 1	F-box kelch-repeat SKIP25-like	_	_	1st_PCC0.85
Potri.019G048800	AT5G58380	CIPK10,PKS2,SIP1,SNRK3.8	SOS3-interacting protein 1	calcineurin B-like-interacting kinase [Populus trichocarpa]	_	_	1st_PCC0.85
Potri.019G056700	AT3G56310	_	Melibiase family protein	alpha-galactosidase-like [Pyrus x bretschneideri]	_	_	1st_PCC0.85
Potri.019G067000	AT3G07820	_	Pectin lyase-like superfamily protein	exopolygalacturonase-like	_	_	1st_PCC0.85
Potri.019G067100	AT3G07820	_	Pectin lyase-like superfamily protein	exopolygalacturonase-like	_	_	1st_PCC0.85
Potri.019G067200	AT3G07820	_	Pectin lyase-like superfamily protein	exopolygalacturonase-like	_	_	1st_PCC0.85
Potri.019G067300	AT1G33430	_	Galactosyltransferase family protein	probable beta-1,3-galactosyltransferase 8	_	_	1st_PCC0.85
Potri.019G070700	AT5G17680	_	disease resistance protein (TIR-NBS-LRR class), putative	SUPPRESSOR OF npr1- CONSTITUTIVE 1-like	_	_	1st_PCC0.85
Potri.019G074300	AT3G14460	_	LRR and NB-ARC domains-containing disease resistance protein	disease resistance RGA2-like [Pyrus x bretschneideri]	_	_	1st_PCC0.85
Potri.019G078300	AT5G47850	CCR4	CRINKLY4 related 4	serine threonine- kinase CCR4	_	_	1st_PCC0.85
Potri.019G082500	AT1G71980	_	Protease-associated (PA) RING/U-box zinc finger family protein	receptor homology transmembrane domain- and RING domain-containing 2-like	_	_	1st_PCC0.85
Potri.019G090300	AT2G42560	_	late embryogenesis abundant domain-containing protein / LEA domain-containing protein	late embryogenesis abundant domain-containing family [Populus trichocarpa]	_	_	1st_PCC0.85
Potri.019G092300	AT4G35020	ARAC3,ATROP6,RAC3,RHO1PS,ROP6	RAC-like 3	rac-like GTP-binding RAC13	_	_	1st_PCC0.85
Potri.019G101700	AT1G03670	_	ankyrin repeat family protein	ankyrin repeat-containing At3g12360-like	_	_	1st_PCC0.85
Potri.019G102400	AT1G23145	RALFL2	RALF-like 2	RALF-like 2 [Arabidopsis thaliana]	_	_	1st_PCC0.85
Potri.019G106500	AT1G06330	_	Heavy metal transport/detoxification superfamily protein	heavy metal-associated isoprenylated plant 26	_	_	1st_PCC0.85
Potri.019G107300	AT4G03500	_	Ankyrin repeat family protein	ankyrin repeat-containing At5g02620-like isoform X1	_	_	1st_PCC0.85
Potri.019G118400	AT4G05120	ATENT3,ENT3,FUR1	Major facilitator superfamily protein	equilibrative nucleotide transporter 3-like isoform X1 [Nicotiana sylvestris]	_	_	1st_PCC0.85
Potri.019G120600	AT5G54490	PBP1	pinoid-binding protein 1	calcium-binding PBP1-like	_	_	1st_PCC0.85
Potri.019G121000	AT1G35710	_	Protein kinase family protein with leucine-rich repeat domain	probable LRR receptor-like serine threonine- kinase At4g08850	_	_	1st_PCC0.85
Potri.019G121900	AT1G73325	_	Kunitz family trypsin and protease inhibitor protein	kunitz trypsin inhibitor TI3 [Populus tremula]	_	_	1st_PCC0.85
Potri.019G124100	AT2G38360	PRA1.B4	prenylated RAB acceptor 1.B4	Prenylated RAB acceptor [Theobroma cacao]	_	_	1st_PCC0.85
Potri.019G131800	AT1G06840	_	Leucine-rich repeat protein kinase family protein	probable LRR receptor-like serine threonine- kinase At1g06840 isoform X1 [Pyrus x bretschneideri]	_	_	1st_PCC0.85
Potri.T010600	AT5G63620	_	GroES-like zinc-binding alcohol dehydrogenase family protein	S-(hydroxymethyl)glutathione dehydrogenase [Jatropha curcas]	_	_	1st_PCC0.85
Potri.T017000	AT4G31730	GDU1	glutamine dumper 1	GLUTAMINE DUMPER 2-like	_	_	1st_PCC0.85
Potri.T024700	AT5G63020	_	Disease resistance protein (CC-NBS-LRR class) family	probable disease resistance At4g27220	_	_	1st_PCC0.85
Potri.T030500	AT5G27870	_	Plant invertase/pectin methylesterase inhibitor superfamily	probable pectinesterase pectinesterase inhibitor 21	_	_	1st_PCC0.85
Potri.T036400	_	_	_	hypothetical protein POPTR_0003s00220g [Populus trichocarpa]	_	_	1st_PCC0.85
Potri.T037700	AT4G04360	_	Protein of unknown function (DUF1068)	hypothetical protein POPTR_0011s00200g [Populus trichocarpa]	_	_	1st_PCC0.85
Potri.T040300	AT4G22080	RHS14	root hair specific 14	pectate lyase 2	_	_	1st_PCC0.85
Potri.T051600	AT2G26560	PLA IIA,PLA2A,PLP2	phospholipase A 2A	patatin 2	_	_	1st_PCC0.85
Potri.T055100	AT4G11150	emb2448,TUF,TUFF,VHA-E1	vacuolar ATP synthase subunit E1	V-type proton ATPase subunit E	_	_	1st_PCC0.85
Potri.T055300	AT4G13440	_	Calcium-binding EF-hand family protein	hypothetical protein POPTR_0019s04450g [Populus trichocarpa]	_	_	1st_PCC0.85
Potri.T058300	AT5G16530	PIN5	Auxin efflux carrier family protein	auxin efflux carrier component 8	_	_	1st_PCC0.85
Potri.T060000	AT1G65840	ATPAO4,PAO4	polyamine oxidase 4	probable polyamine oxidase 4-like	_	_	1st_PCC0.85
Potri.T079200	AT1G64940	CYP89A6	cytochrome P450, family 87, subfamily A, polypeptide 6	cytochrome P450 89A2-like	_	_	1st_PCC0.85
Potri.T083800	AT3G53820	_	C2H2 and C2HC zinc fingers superfamily protein	transcriptional regulator TAC1-like	C2H2	C2H2	1st_PCC0.85		TF
Potri.T084100	_	_	_	Lipoyltransferase 2 isoform 1 [Theobroma cacao]	_	_	1st_PCC0.85
Potri.T089600	AT5G15180	_	Peroxidase superfamily protein	peroxidase 27-like	_	_	1st_PCC0.85
Potri.T094100	AT4G11650	ATOSM34,OSM34	osmotin 34	P21-like	_	_	1st_PCC0.85
Potri.T112300	AT3G23730	XTH16	xyloglucan endotransglucosylase/hydrolase 16	brassinosteroid-regulated BRU1-like	_	_	1st_PCC0.85
Potri.T113500	AT1G71400	AtRLP12,RLP12	receptor like protein 12	receptor 12 [Populus euphratica]	_	_	1st_PCC0.85
Potri.T129700	AT3G07040	RPM1,RPS3	NB-ARC domain-containing disease resistance protein	NBS-LRR resistance gene ARGH35 [Populus trichocarpa]	_	_	1st_PCC0.85
Potri.T133800	AT4G13420	ATHAK5,HAK5	high affinity K+ transporter 5	potassium transporter 5-like	_	_	1st_PCC0.85
Potri.T144100	AT3G04400	emb2171	Ribosomal protein L14p/L23e family protein	60S ribosomal L23 [Zea mays]	_	_	1st_PCC0.85
Potri.T149500	AT2G29420	ATGSTU7,GST25,GSTU7	glutathione S-transferase tau 7	probable glutathione S-transferase	_	_	1st_PCC0.85
Potri.T150100	AT2G17080	_	Arabidopsis protein of unknown function (DUF241)	hypothetical protein POPTR_0004s19320g [Populus trichocarpa]	_	_	1st_PCC0.85
Potri.T156000	AT2G36830	GAMMA-TIP,GAMMA-TIP1,TIP1;1	gamma tonoplast intrinsic protein	nodulin-26 family [Populus trichocarpa]	_	_	1st_PCC0.85
Potri.T156900	AT4G26130	_	_	hypothetical protein POPTR_0001s04540g [Populus trichocarpa]	_	_	1st_PCC0.85
Potri.T166200	AT4G02860	_	Phenazine biosynthesis PhzC/PhzF protein	phenazine biosynthesis [Ricinus communis]	_	_	1st_PCC0.85
Potri.T172600	_	_	_	hypothetical protein POPTR_0004s22780g [Populus trichocarpa]	_	_	1st_PCC0.85
Potri.T179200	AT2G17080	_	Arabidopsis protein of unknown function (DUF241)	hypothetical protein POPTR_0002s01360g [Populus trichocarpa]	_	_	1st_PCC0.85
Potri.001G002000	AT3G13460	ECT2	evolutionarily conserved C-terminal region 2	Evolutionarily conserved C-terminal region 2 isoform 2 [Theobroma cacao]	_	_	2nd_PCC0.90
Potri.001G003500	AT5G56520	_	_	hypothetical protein POPTR_0001s04070g [Populus trichocarpa]	_	_	2nd_PCC0.90
Potri.001G006100	AT2G41890	_	curculin-like (mannose-binding) lectin family protein / PAN domain-containing protein	G-type lectin S-receptor-like serine threonine- kinase SD3-1	_	_	2nd_PCC0.90
Potri.001G008300	AT1G55265	_	Protein of unknown function, DUF538	tRNA (cytosine-5-)-methyltransferase	_	_	2nd_PCC0.90
Potri.001G010600	AT2G31945	_	_	transmembrane [Medicago truncatula]	_	_	2nd_PCC0.90
Potri.001G011200	AT3G49120	ATPCB,ATPERX34,PERX34,PRX34,PRXCB	peroxidase CB	class III peroxidase	_	_	2nd_PCC0.90
Potri.001G011700	AT1G51110	_	Plastid-lipid associated protein PAP / fibrillin family protein	probable plastid-lipid-associated chloroplastic	_	_	2nd_PCC0.90
Potri.001G013400	AT5G19640	_	Major facilitator superfamily protein	NRT1 PTR FAMILY -like	_	_	2nd_PCC0.90
Potri.001G014000	AT1G04640	LIP2	lipoyltransferase 2	Lipoyltransferase 2 isoform 2 [Theobroma cacao]	_	_	2nd_PCC0.90
Potri.001G014400	AT5G60900	RLK1	receptor-like protein kinase 1	G-type lectin S-receptor-like serine threonine- kinase RLK1	_	_	2nd_PCC0.90
Potri.001G015300	AT3G45140	ATLOX2,LOX2	lipoxygenase 2	[Ricinus communis]	_	_	2nd_PCC0.90
Potri.001G015500	AT3G45140	ATLOX2,LOX2	lipoxygenase 2	linoleate 13S-lipoxygenase 2- chloroplastic-like	_	_	2nd_PCC0.90
Potri.001G019400	AT5G13490	AAC2	ADP/ATP carrier 2	ADP,ATP carrier mitochondrial-like [Populus euphratica]	_	_	2nd_PCC0.90
Potri.001G020600	AT2G41560	ACA4	autoinhibited Ca(2+)-ATPase, isoform 4	calcium-transporting ATPase plasma membrane-type-like	_	_	2nd_PCC0.90
Potri.001G024800	AT2G38760	ANN3,ANNAT3	annexin 3	annexin D3	_	_	2nd_PCC0.90
Potri.001G025200	AT1G33720	CYP76C6	cytochrome P450, family 76, subfamily C, polypeptide 6	probable (S)-N-methylcoclaurine 3 -hydroxylase isozyme 2	_	_	2nd_PCC0.90
Potri.001G027100	AT3G54450	_	Major facilitator superfamily protein	NRT1 PTR FAMILY -like	_	_	2nd_PCC0.90
Potri.001G029500	AT3G12600	atnudt16,NUDT16	nudix hydrolase homolog 16	nudix hydrolase mitochondrial-like	_	_	2nd_PCC0.90
Potri.001G029700	AT3G56710	SIB1	sigma factor binding protein 1	sigma factor binding chloroplastic-like	_	_	2nd_PCC0.90
Potri.001G034600	AT5G07900	_	Mitochondrial transcription termination factor family protein	hypothetical protein POPTR_0001s07180g [Populus trichocarpa]	_	mTERF	2nd_PCC0.90
Potri.001G035400	AT5G45430	_	Protein kinase superfamily protein	Kinase superfamily isoform 1 [Theobroma cacao]	_	_	2nd_PCC0.90
Potri.001G036600	AT5G07010	ATST2A,ST2A	sulfotransferase 2A	cytosolic sulfotransferase 15-like	_	_	2nd_PCC0.90
Potri.001G038200	AT1G79660	_	_	hypothetical protein POPTR_0001s07530g [Populus trichocarpa]	_	_	2nd_PCC0.90
Potri.001G041300	AT3G09390	ATMT-1,ATMT-K,MT2A	metallothionein 2A	metallothionein type 2	_	_	2nd_PCC0.90
Potri.001G041800	AT2G24100	_	_	hypothetical protein POPTR_0001s03330g [Populus trichocarpa]	_	_	2nd_PCC0.90
Potri.001G042400	AT5G67080	MAPKKK19	mitogen-activated protein kinase kinase kinase 19	mitogen-activated kinase kinase kinase YODA-like	_	_	2nd_PCC0.90
Potri.001G043800	AT2G34930	_	disease resistance family protein / LRR family protein	receptor 12 isoform X1 [Populus euphratica]	_	_	2nd_PCC0.90
Potri.001G044000	AT1G73060	LPA3	Low PSII Accumulation 3	LOW PSII ACCUMULATION chloroplastic	_	_	2nd_PCC0.90
Potri.001G044300	AT1G15980	NDF1,NDH48	NDH-dependent cyclic electron flow 1	photosynthetic NDH subunit of subcomplex B chloroplastic	_	_	2nd_PCC0.90
Potri.001G046800	AT1G80760	NIP6,NIP6;1,NLM7	NOD26-like intrinsic protein 6;1	aquaporin family [Populus trichocarpa]	_	_	2nd_PCC0.90
Potri.001G047100	AT1G15880	atgos11,GOS11	golgi snare 11	Golgi SNAP receptor complex member 1-1	_	_	2nd_PCC0.90
Potri.001G047500	AT5G10970	_	C2H2 and C2HC zinc fingers superfamily protein	zinc finger 1-like	C2H2	C2H2	2nd_PCC0.90		TF
Potri.001G049900	AT4G13670	PTAC5	plastid transcriptionally active 5	peptidoglycan-binding domain-containing family [Populus trichocarpa]	_	_	2nd_PCC0.90
Potri.001G050400	AT1G04760	ATVAMP726,VAMP726	vesicle-associated membrane protein 726	vesicle-associated membrane 722-like [Populus euphratica]	_	_	2nd_PCC0.90
Potri.001G051900	AT2G33150	KAT2,PED1,PKT3	peroxisomal 3-ketoacyl-CoA thiolase 3	3-ketoacyl- thiolase peroxisomal-like	_	_	2nd_PCC0.90
Potri.001G052600	AT1G04670	_	_	pollen-preferential [Brassica rapa chinensis]	_	_	2nd_PCC0.90
Potri.001G053700	AT2G33180	_	_	hypothetical protein POPTR_0001s14110g [Populus trichocarpa]	_	_	2nd_PCC0.90
Potri.001G053800	AT3G24040	_	Core-2/I-branching beta-1,6-N-acetylglucosaminyltransferase family protein	xylosyltransferase 1-like	_	_	2nd_PCC0.90
Potri.001G054100	AT4G13580	_	Disease resistance-responsive (dirigent-like protein) family protein	dirigent 18-like	_	_	2nd_PCC0.90
Potri.001G056200	AT1G27950	LTPG1	glycosylphosphatidylinositol-anchored lipid protein transfer 1	non-specific lipid transfer GPI-anchored 1	_	_	2nd_PCC0.90
Potri.001G056700	AT3G61470	LHCA2	photosystem I light harvesting complex gene 2	chlorophyll a b-binding type II precursor [Populus trichocarpa]	_	_	2nd_PCC0.90
Potri.001G057200	AT2G25560	_	DNAJ heat shock N-terminal domain-containing protein	DNAJ heat shock N-terminal domain-containing isoform 1 [Theobroma cacao]	_	_	2nd_PCC0.90
Potri.001G057800	AT1G67310	_	Calmodulin-binding transcription activator protein with CG-1 and Ankyrin domains	calmodulin-binding family [Populus trichocarpa]	CAMTA	CAMTA	2nd_PCC0.90		TF
Potri.001G058500	_	_	_	hypothetical protein POPTR_0001s13640g [Populus trichocarpa]	_	_	2nd_PCC0.90
Potri.001G059800	AT5G50710	_	_	myb X	_	_	2nd_PCC0.90
Potri.001G060300	_	_	_	Atrazine [Ricinus communis]	_	_	2nd_PCC0.90
Potri.001G061900	AT5G13190	_	_	lipopolysaccharide-induced tumor necrosis factor-alpha factor homolog [Jatropha curcas]	_	_	2nd_PCC0.90
Potri.001G062500	AT5G13220	JAS1,JAZ10,TIFY9	jasmonate-zim-domain protein 10	TIFY 9-like	_	Tify	2nd_PCC0.90
Potri.001G064900	AT1G74190	AtRLP15,RLP15	receptor like protein 15	probable LRR receptor-like serine threonine- kinase At4g36180 isoform X3	_	_	2nd_PCC0.90
Potri.001G066200	AT5G62000	ARF1-BP,ARF2,HSS,ORE14	auxin response factor 2	auxin response factor 2-like isoform X1	ARF	ARF	2nd_PCC0.90		TF
Potri.001G068000	AT1G01630	_	Sec14p-like phosphatidylinositol transfer family protein	random slug 5-like	_	_	2nd_PCC0.90
Potri.001G068100	AT1G27440	ATGUT1,GUT2,IRX10	Exostosin family protein	probable beta-1,4-xylosyltransferase IRX10	_	_	2nd_PCC0.90
Potri.001G068200	AT5G13420	_	Aldolase-type TIM barrel family protein	transaldolase family [Populus trichocarpa]	_	_	2nd_PCC0.90
Potri.001G069300	AT5G13910	LEP	Integrase-type DNA-binding superfamily protein	ethylene-responsive transcription factor LEP-like	ERF	AP2-EREBP	2nd_PCC0.90		TF
Potri.001G069600	AT4G13420	ATHAK5,HAK5	high affinity K+ transporter 5	potassium transporter 5-like	_	_	2nd_PCC0.90
Potri.001G069700	AT4G13420	ATHAK5,HAK5	high affinity K+ transporter 5	Potassium transporter 5 family [Populus trichocarpa]	_	_	2nd_PCC0.90
Potri.001G073000	AT5G44590	_	S-adenosyl-L-methionine-dependent methyltransferases superfamily protein	S-adenosylmethionine-dependent [Ricinus communis]	_	_	2nd_PCC0.90
Potri.001G073700	AT3G13440	_	S-adenosyl-L-methionine-dependent methyltransferases superfamily protein	hemK methyltransferase family member 2 [Populus euphratica]	_	_	2nd_PCC0.90
Potri.001G074700	AT5G44680	_	DNA glycosylase superfamily protein	DNA-3-methyladenine [Ricinus communis]	_	_	2nd_PCC0.90
Potri.001G079800	AT5G51190	_	Integrase-type DNA-binding superfamily protein	ethylene-responsive element-binding family [Populus trichocarpa]	ERF	AP2-EREBP	2nd_PCC0.90		TF
Potri.001G081500	AT1G31330	PSAF	photosystem I subunit F	Photosystem I reaction center subunit chloroplastic	_	_	2nd_PCC0.90
Potri.001G083000	_	_	_	hypothetical protein POPTR_0001s11450g [Populus trichocarpa]	_	_	2nd_PCC0.90
Potri.001G083300	AT1G64680	_	_	beta-carotene isomerase chloroplastic	_	_	2nd_PCC0.90
Potri.001G086900	AT4G24050	_	NAD(P)-binding Rossmann-fold superfamily protein	short-chain dehydrogenase TIC chloroplastic-like [Pyrus x bretschneideri]	_	_	2nd_PCC0.90
Potri.001G088200	AT1G64520	RPN12a	regulatory particle non-ATPase 12A	26S proteasome non-ATPase regulatory subunit family [Populus trichocarpa]	_	_	2nd_PCC0.90
Potri.001G088300	AT1G64510	_	Translation elongation factor EF1B/ribosomal protein S6 family protein	30S ribosomal S6 chloroplastic	_	_	2nd_PCC0.90
Potri.001G089500	AT5G42070	_	_	E3 ubiquitin- ligase MARCH10	_	_	2nd_PCC0.90
Potri.001G089800	AT4G23940	_	FtsH extracellular protease family	ATP-dependent zinc metalloprotease	_	_	2nd_PCC0.90
Potri.001G089900	AT4G10930	_	_	PREDICTED: uncharacterized protein At4g10930-like	_	_	2nd_PCC0.90
Potri.001G090800	AT1G64430	_	Pentatricopeptide repeat (PPR) superfamily protein	Pentatricopeptide repeat (PPR) superfamily isoform 2 [Theobroma cacao]	_	_	2nd_PCC0.90
Potri.001G092700	AT2G19170	SLP3	subtilisin-like serine protease 3	PA-domain containing subtilase family [Theobroma cacao]	_	_	2nd_PCC0.90
Potri.001G092900	AT4G11070	AtWRKY41,WRKY41	WRKY family transcription factor	WRKY transcription factor 41 family [Populus trichocarpa]	WRKY	WRKY	2nd_PCC0.90		TF
Potri.001G094400	AT5G41770	_	crooked neck protein, putative / cell cycle protein, putative	crooked neck 1	_	_	2nd_PCC0.90
Potri.001G095900	AT1G60500	DRP4C	Dynamin related protein 4C	dynamin-related 4C-like	_	_	2nd_PCC0.90
Potri.001G096200	AT5G41620	_	_	Plasma [Theobroma cacao]	_	_	2nd_PCC0.90
Potri.001G096900	AT4G23690	_	Disease resistance-responsive (dirigent-like protein) family protein	disease resistance response 206-like	_	_	2nd_PCC0.90
Potri.001G097400	AT4G23650	CDPK6,CPK3	calcium-dependent protein kinase 6	calcium-dependent kinase 3-like	_	_	2nd_PCC0.90
Potri.001G099800	AT1G63910	AtMYB103,MYB103	myb domain protein 103	r2r3-myb transcription [Ricinus communis]	MYB	MYB	2nd_PCC0.90		TF
Potri.001G101100	AT1G63830	_	PLAC8 family protein	PLAC8 family [Medicago truncatula]	_	_	2nd_PCC0.90
Potri.001G105200	AT4G11600	ATGPX6,GPX6,LSC803,PHGPX	glutathione peroxidase 6	glutathione peroxidase family [Populus trichocarpa]	_	_	2nd_PCC0.90
Potri.001G105900	AT3G48990	_	AMP-dependent synthetase and ligase family protein	4-coumarate-- ligase-like 10	_	_	2nd_PCC0.90
Potri.001G106500	AT3G48980	_	Arabidopsis thaliana protein of unknown function (DUF821)	O-glucosyltransferase rumi-like isoform X1 [Populus euphratica]	_	_	2nd_PCC0.90
Potri.001G106800	AT3G51970	ASAT1,ATASAT1,ATSAT1	acyl-CoA sterol acyl transferase 1	acyl- --sterol O-acyltransferase 1-like	_	_	2nd_PCC0.90
Potri.001G108200	AT3G47670	_	Plant invertase/pectin methylesterase inhibitor superfamily protein	pectinesterase 1	_	_	2nd_PCC0.90
Potri.001G109700	AT5G64620	ATC/VIF2,C/VIF2	cell wall / vacuolar inhibitor of fructosidase 2	invertase inhibitor	_	_	2nd_PCC0.90
Potri.001G110200	AT4G20360	ATRAB8D,ATRABE1B,RABE1b	RAB GTPase homolog E1B	elongation factor chloroplastic-like	_	_	2nd_PCC0.90
Potri.001G110400	AT1G11260	ATSTP1,STP1	sugar transporter 1	sugar transport 1-like	_	_	2nd_PCC0.90
Potri.001G111300	AT1G63020	NRPD1,NRPD1A,POL IVA,SDE4,SMD2	nuclear RNA polymerase D1A	DNA-directed RNA polymerase IV subunit 1 [Populus euphratica]	_	_	2nd_PCC0.90
Potri.001G112900	AT1G12560	ATEXP7,ATEXPA7,ATHEXP ALPHA 1.26,EXP7,EXPA7	expansin A7	Alpha-expansin 7 [Ricinus communis]	_	_	2nd_PCC0.90
Potri.001G113000	AT4G22890	PGR5-LIKE A	PGR5-LIKE A	Pgr5-like a isoform 1 [Theobroma cacao]	_	_	2nd_PCC0.90
Potri.001G115800	AT4G12080	AHL1,ATAHL1	AT-hook motif nuclear-localized protein 1	DNA-binding ESCAROLA	_	_	2nd_PCC0.90
Potri.001G116000	AT1G12400	_	Nucleotide excision repair, TFIIH, subunit TTDA	general transcription factor IIH subunit 5-like [Pyrus x bretschneideri]	_	_	2nd_PCC0.90
Potri.001G116800	AT1G12370	PHR1,UVR2	photolyase 1	deoxyribodipyrimidine photo-lyase	_	_	2nd_PCC0.90
Potri.001G117600	AT3G60780	_	Protein of unknown function (DUF1442)	Ankyrin repeat and KH domain-containing 1 [Theobroma cacao]	_	_	2nd_PCC0.90
Potri.001G120200	AT2G45190	AFO,FIL,YAB1	Plant-specific transcription factor YABBY family protein	YABBY 4-like	YABBY	C2C2-YABBY	2nd_PCC0.90		TF
Potri.001G120300	AT4G12420	SKU5	Cupredoxin superfamily protein	monocopper oxidase SKU5	_	_	2nd_PCC0.90
Potri.001G121000	AT1G62620	_	Flavin-binding monooxygenase family protein	flavin-containing monooxygenase FMO GS-OX-like 4	_	_	2nd_PCC0.90
Potri.001G122100	AT3G22142	_	Bifunctional inhibitor/lipid-transfer protein/seed storage 2S albumin superfamily protein	kDa proline-rich	_	_	2nd_PCC0.90
Potri.001G123700	AT2G35060	KUP11	K+ uptake permease 11	Potassium transporter 11 family [Populus trichocarpa]	_	_	2nd_PCC0.90
Potri.001G124000	AT4G25230	RIN2	RPM1 interacting protein 2	zinc finger family [Populus trichocarpa]	_	_	2nd_PCC0.90
Potri.001G126400	AT5G51300	_	splicing factor-related	branchpoint-bridging -like	_	_	2nd_PCC0.90
Potri.001G127800	_	_	_	membrane of ER body 1-like	_	_	2nd_PCC0.90
Potri.001G130900	AT4G19140	_	_	hypothetical protein POPTR_0001s01320g [Populus trichocarpa]	_	_	2nd_PCC0.90
Potri.001G132000	AT4G19100	_	Protein of unknown function (DUF3464)	isoform 3 [Theobroma cacao]	_	_	2nd_PCC0.90
Potri.001G133900	AT2G35550	ATBPC7,BBR,BPC7	basic pentacysteine 7	basic pentacysteine 7 [Arabidopsis thaliana]	BBR-BPC	BBR/BPC	2nd_PCC0.90		TF
Potri.001G134100	AT1G32050	_	SCAMP family protein	secretory carrier membrane family [Populus trichocarpa]	_	_	2nd_PCC0.90
Potri.001G134400	AT3G07040	RPM1,RPS3	NB-ARC domain-containing disease resistance protein	NBS-LRR resistance gene ARGH35 [Populus trichocarpa]	_	_	2nd_PCC0.90
Potri.001G135400	AT1G31920	_	Tetratricopeptide repeat (TPR)-like superfamily protein	pentatricopeptide repeat-containing At1g31920	_	_	2nd_PCC0.90
Potri.001G137800	AT5G46880	HB-7,HDG5	homeobox-7	homeobox-leucine zipper family [Populus trichocarpa]	HD-ZIP	HB	2nd_PCC0.90		TF
Potri.001G137900	AT2G35490	_	Plastid-lipid associated protein PAP / fibrillin family protein	Plastid-lipid associated PAP fibrillin family isoform 1 [Theobroma cacao]	_	_	2nd_PCC0.90
Potri.001G138800	AT1G32320	ATMKK10,MKK10	MAP kinase kinase 10	mitogen-activated kinase kinase 10	_	_	2nd_PCC0.90
Potri.001G141400	AT5G46700	TET1,TRN2	Tetraspanin family protein	TORNADO 2-like	_	_	2nd_PCC0.90
Potri.001G141500	AT4G17900	_	PLATZ transcription factor family protein	zinc-binding family [Populus trichocarpa]	_	PLATZ	2nd_PCC0.90
Potri.001G142700	AT2G35290	_	_	hypothetical protein POPTR_0001s02510g [Populus trichocarpa]	_	_	2nd_PCC0.90
Potri.001G144800	AT1G32470	_	Single hybrid motif superfamily protein	glycine cleavage system H mitochondrial-like	_	_	2nd_PCC0.90
Potri.001G145100	_	_	_	EG5651 [Manihot esculenta]	_	_	2nd_PCC0.90
Potri.001G145800	AT2G35380	_	Peroxidase superfamily protein	peroxidase 20	_	_	2nd_PCC0.90
Potri.001G146200	AT4G18020	APRR2,PRR2	CheY-like two-component responsive regulator family protein	two-component response regulator-like APRR2 isoform X1 [Jatropha curcas]	ARR-B	ARR-B	2nd_PCC0.90		TF
Potri.001G147400	AT2G38740	_	Haloacid dehalogenase-like hydrolase (HAD) superfamily protein	haloacid dehalogenase-like hydrolase domain-containing Sgpp	_	_	2nd_PCC0.90
Potri.001G148300	AT5G47020	_	_	mraZ [Gossypium arboreum]	_	_	2nd_PCC0.90
Potri.001G148600	AT1G32740	_	SBP (S-ribonuclease binding protein) family protein	E3 ubiquitin- ligase BOI-like	_	_	2nd_PCC0.90
Potri.001G151300	AT4G17600	LIL3:1	Chlorophyll A-B binding family protein	lil3 family [Populus trichocarpa]	_	_	2nd_PCC0.90
Potri.001G151700	AT4G17570	GATA26	GATA transcription factor 26	zinc finger family [Populus trichocarpa]	GATA	C2C2-GATA	2nd_PCC0.90		TF
Potri.001G151800	AT5G47120	ATBI-1,ATBI1,BI-1,BI1	BAX inhibitor 1	bax inhibitor 1-like	_	_	2nd_PCC0.90
Potri.001G152500	AT5G02890	_	HXXXD-type acyl-transferase family protein	anthranilate N-benzoyltransferase 3-like	_	_	2nd_PCC0.90
Potri.001G153200	AT4G14920	_	Acyl-CoA N-acyltransferase with RING/FYVE/PHD-type zinc finger protein	Acyl- N-acyltransferase with RING FYVE PHD-type zinc finger [Theobroma cacao]	_	PHD	2nd_PCC0.90
Potri.001G154100	AT4G17500	ATERF-1,ERF-1	ethylene responsive element binding factor 1	ethylene-responsive transcription factor 1A-like	ERF	AP2-EREBP	2nd_PCC0.90		TF
Potri.001G154200	AT5G47230	ATERF-5,ATERF5,ERF5	ethylene responsive element binding factor 5	Ethylene responsive element binding factor 5 family [Populus trichocarpa]	ERF	AP2-EREBP	2nd_PCC0.90		TF
Potri.001G154500	AT2G25410	_	RING/U-box superfamily protein	RING-H2 finger ATL22-like	_	_	2nd_PCC0.90
Potri.001G155800	AT5G47400	_	_	sphingomyelin phosphodiesterase 4	_	_	2nd_PCC0.90
Potri.001G156000	AT5G47430	_	DWNN domain, a CCHC-type zinc finger	DWNN domain isoform 1 [Theobroma cacao]	_	_	2nd_PCC0.90
Potri.001G157500	AT4G16640	_	Matrixin family protein	metalloendo ase 1	_	_	2nd_PCC0.90
Potri.001G158100	_	_	_	hypothetical protein POPTR_0001s15830g [Populus trichocarpa]	_	_	2nd_PCC0.90
Potri.001G158800	AT4G39720	_	VQ motif-containing protein	VQ motif-containing [Theobroma cacao]	_	_	2nd_PCC0.90
Potri.001G163000	AT1G53860	_	Remorin family protein	remorin family [Populus trichocarpa]	_	_	2nd_PCC0.90
Potri.001G170700	AT3G13990	_	Kinase-related protein of unknown function (DUF1296)	hydroxyproline-rich glyco [Populus trichocarpa]	_	_	2nd_PCC0.90
Potri.001G171000	AT5G13640	ATPDAT,PDAT,PDAT1	phospholipid:diacylglycerol acyltransferase	lecithin:cholesterol acyltransferase family [Populus trichocarpa]	_	_	2nd_PCC0.90
Potri.001G171200	AT1G52600	_	Peptidase S24/S26A/S26B/S26C family protein	signal peptidase family [Populus trichocarpa]	_	_	2nd_PCC0.90
Potri.001G171800	AT1G15390	ATDEF1,PDF1A	peptide deformylase 1A	peptide deformylase chloroplastic mitochondrial	_	_	2nd_PCC0.90
Potri.001G175700	AT1G15520	ABCG40,ATABCG40,ATPDR12,PDR12	pleiotropic drug resistance 12	pleiotropic drug resistance 1-like	_	_	2nd_PCC0.90
Potri.001G177100	AT1G80370	CYCA2;4	Cyclin A2;4	cyclin family [Populus trichocarpa]	_	_	2nd_PCC0.90
Potri.001G179600	AT3G16000	MFP1	MAR binding filament-like protein 1	MAR-binding filament 1-1 isoform X1	_	_	2nd_PCC0.90
Potri.001G181100	AT1G52320	_	_	BZIP [Medicago truncatula]	_	_	2nd_PCC0.90
Potri.001G184300	AT5G60020	ATLAC17,LAC17	laccase 17	Laccase 2 [Theobroma cacao]	_	_	2nd_PCC0.90
Potri.001G184700	AT1G52220	_	_	CURVATURE THYLAKOID chloroplastic-like [Populus euphratica]	_	_	2nd_PCC0.90
Potri.001G186200	AT3G16200	_	_	hypothetical protein POPTR_0001s18690g [Populus trichocarpa]	_	_	2nd_PCC0.90
Potri.001G186800	AT3G16250	NDF4	NDH-dependent cyclic electron flow 1	NDH-dependent cyclic electron flow 1 isoform 1 [Theobroma cacao]	_	_	2nd_PCC0.90
Potri.001G187600	AT1G10340	_	Ankyrin repeat family protein	ankyrin repeat-containing At3g12360-like	_	_	2nd_PCC0.90
Potri.001G190400	AT2G19860	ATHXK2,HXK2	hexokinase 2	[Ricinus communis]	_	_	2nd_PCC0.90
Potri.001G191000	AT4G25150	_	HAD superfamily, subfamily IIIB acid phosphatase	acid phosphatase 1-like	_	_	2nd_PCC0.90
Potri.001G198100	AT1G17530	ATTIM23-1,TIM23-1	translocase of inner mitochondrial membrane 23	TRANSLOCASE OF INNER MITOCHONDRIAL MEMBRANE 23 family [Populus trichocarpa]	_	_	2nd_PCC0.90
Potri.001G198900	AT1G72790	_	hydroxyproline-rich glycoprotein family protein	hydroxyproline-rich glyco [Populus trichocarpa]	_	_	2nd_PCC0.90
Potri.001G200300	AT1G55140	_	Ribonuclease III family protein	URF 4-related family [Populus trichocarpa]	_	_	2nd_PCC0.90
Potri.001G200800	AT1G72970	EDA17,HTH	Glucose-methanol-choline (GMC) oxidoreductase family protein	adhesion of calyx edges family [Populus trichocarpa]	_	_	2nd_PCC0.90
Potri.001G201500	AT1G52510	_	alpha/beta-Hydrolases superfamily protein	Alpha beta-Hydrolases superfamily isoform 1 [Theobroma cacao]	_	_	2nd_PCC0.90
Potri.001G201700	AT1G52530	_	_	Hus1 partial	_	_	2nd_PCC0.90
Potri.001G202100	AT1G80080	AtRLP17,TMM	Leucine-rich repeat (LRR) family protein	TOO MANY MOUTHS	_	_	2nd_PCC0.90
Potri.001G204200	AT1G66340	AtETR1,EIN1,ETR,ETR1	Signal transduction histidine kinase, hybrid-type, ethylene sensor	Signal transduction histidine hybrid- ethylene sensor isoform 1 [Theobroma cacao]	_	Orphans	2nd_PCC0.90
Potri.001G204300	AT3G15840	PIFI	post-illumination chlorophyll fluorescence increase	Post-illumination chlorophyll fluorescence increase isoform 1 [Theobroma cacao]	_	_	2nd_PCC0.90
Potri.001G205400	AT4G33520	HMA6,PAA1	P-type ATP-ase 1	copper-transporting ATPase chloroplastic	_	_	2nd_PCC0.90
Potri.001G207000	AT3G26410	_	methyltransferases;nucleic acid binding	tRNA (guanine(10)-N2)-methyltransferase homolog	_	_	2nd_PCC0.90
Potri.001G209200	AT5G49180	_	Plant invertase/pectin methylesterase inhibitor superfamily	pectinesterase-like	_	_	2nd_PCC0.90
Potri.001G209600	AT3G26070	_	Plastid-lipid associated protein PAP / fibrillin family protein	probable plastid-lipid-associated chloroplastic	_	_	2nd_PCC0.90
Potri.001G210000	AT1G15820	CP24,LHCB6	light harvesting complex photosystem II subunit 6	chlorophyll a-b binding CP24 chloroplastic-like	_	_	2nd_PCC0.90
Potri.001G210900	AT1G09580	_	emp24/gp25L/p24 family/GOLD family protein	transmembrane emp24 domain-containing p24delta3-like	_	_	2nd_PCC0.90
Potri.001G214900	AT5G55690	_	MADS-box transcription factor family protein	MADS-box family [Populus trichocarpa]	M-type_MADS	MADS	2nd_PCC0.90		TF
Potri.001G218500	AT5G22410	RHS18	root hair specific 18	peroxidase 60-like	_	_	2nd_PCC0.90
Potri.001G219700	AT2G27040	AGO4,OCP11	Argonaute family protein	argonaute 4-like [Pyrus x bretschneideri]	_	_	2nd_PCC0.90
Potri.001G220100	AT5G21160	_	LA RNA-binding protein	la-related 1A isoform X1	_	_	2nd_PCC0.90
Potri.001G221200	AT1G75800	_	Pathogenesis-related thaumatin superfamily protein	thaumatin 1 isoform X1	_	_	2nd_PCC0.90
Potri.001G223300	AT2G44480	BGLU17	beta glucosidase 17	linamarase family [Populus trichocarpa]	_	_	2nd_PCC0.90
Potri.001G224900	AT5G19500	_	Tryptophan/tyrosine permease	Tryptophan tyrosine permease isoform 1 [Theobroma cacao]	_	_	2nd_PCC0.90
Potri.001G225000	AT5G19500	_	Tryptophan/tyrosine permease	Tryptophan tyrosine permease isoform 3 [Theobroma cacao]	_	_	2nd_PCC0.90
Potri.001G226400	AT4G12735	_	_	01g01890D [Brassica napus]	_	_	2nd_PCC0.90
Potri.001G226700	AT4G12735	_	_	01g01890D [Brassica napus]	_	_	2nd_PCC0.90
Potri.001G228500	AT5G06800	_	myb-like HTH transcriptional regulator family protein	Myb-like HTH transcriptional regulator family isoform 2 [Theobroma cacao]	G2-like	G2-like	2nd_PCC0.90		TF
Potri.001G229100	AT5G67030	ABA1,ATABA1,ATZEP,IBS3,LOS6,NPQ2,ZEP	zeaxanthin epoxidase (ZEP) (ABA1)	zeaxanthin chloroplastic-like isoform X2	_	FHA	2nd_PCC0.90
Potri.001G229400	_	_	_	hypothetical protein POPTR_0001s23650g [Populus trichocarpa]	_	_	2nd_PCC0.90
Potri.001G229900	AT2G28270	_	Cysteine/Histidine-rich C1 domain family protein	DC1 domain-containing family [Populus trichocarpa]	_	_	2nd_PCC0.90
Potri.001G230900	AT2G31945	_	_	hypothetical protein POPTR_0001s23800g [Populus trichocarpa]	_	_	2nd_PCC0.90
Potri.001G231000	AT3G60080	_	RING/U-box superfamily protein	E3 ubiquitin- ligase RING1-like	_	_	2nd_PCC0.90
Potri.001G231500	AT2G44280	_	Major facilitator superfamily protein	major facilitator superfamily domain-containing 12 [Vitis vinifera]	_	_	2nd_PCC0.90
Potri.001G231600	AT2G31930	_	_	serum response factor homolog A-like	_	_	2nd_PCC0.90
Potri.001G234100	AT1G07870	_	Protein kinase superfamily protein	probable serine threonine- kinase RLCKVII	_	_	2nd_PCC0.90
Potri.001G235300	AT4G01470	ATTIP1.3,GAMMA-TIP3,TIP1;3	tonoplast intrinsic protein 1;3	nodulin-26 family [Populus trichocarpa]	_	_	2nd_PCC0.90
Potri.001G237000	AT5G59960	_	_	K(+)-stimulated pyrophosphate-energized sodium pump	_	_	2nd_PCC0.90
Potri.001G237200	AT3G46440	UXS5	UDP-XYL synthase 5	UDP-glucuronic acid decarboxylase 5 [Vitis vinifera]	_	_	2nd_PCC0.90
Potri.001G237800	AT2G28800	ALB3	63 kDa inner membrane family protein	inner membrane PPF- chloroplastic-like [Pyrus x bretschneideri]	_	_	2nd_PCC0.90
Potri.001G238800	AT2G28840	XBAT31	XB3 ortholog 1 in Arabidopsis thaliana	E3 ubiquitin- ligase XBAT31	_	_	2nd_PCC0.90
Potri.001G239700	_	_	_	---NA---	_	_	2nd_PCC0.90
Potri.001G241500	AT5G59410	_	Rab5-interacting family protein	Rab5-interacting family [Theobroma cacao]	_	_	2nd_PCC0.90
Potri.001G241800	AT1G07530	ATGRAS2,GRAS2,SCL14	SCARECROW-like 14	scarecrow 34 [Populus euphratica]	GRAS	GRAS	2nd_PCC0.90		TF
Potri.001G242100	AT1G07530	ATGRAS2,GRAS2,SCL14	SCARECROW-like 14	scarecrow 14	GRAS	GRAS	2nd_PCC0.90		TF
Potri.001G242200	AT2G29070	_	Ubiquitin fusion degradation UFD1 family protein	ubiquitin fusion degradation 1 homolog	_	_	2nd_PCC0.90
Potri.001G244800	AT3G46780	PTAC16	plastid transcriptionally active 16	TIC chloroplastic	_	_	2nd_PCC0.90
Potri.001G244900	AT2G29260	_	NAD(P)-binding Rossmann-fold superfamily protein	tropinone reductase homolog	_	_	2nd_PCC0.90
Potri.001G248700	AT2G38080	ATLMCO4,IRX12,LAC4,LMCO4	Laccase/Diphenol oxidase family protein	[Ricinus communis]	_	_	2nd_PCC0.90
Potri.001G248900	AT5G26250	_	Major facilitator superfamily protein	sugar transport 8-like	_	_	2nd_PCC0.90
Potri.001G250800	AT3G47160	_	RING/U-box superfamily protein	zinc finger family [Populus trichocarpa]	_	_	2nd_PCC0.90
Potri.001G251000	AT5G58760	DDB2	damaged DNA binding 2	DAMAGED DNA-BINDING 2	_	_	2nd_PCC0.90
Potri.001G251700	AT2G29960	ATCYP5,CYP19-4,CYP5	cyclophilin 5	peptidyl-prolyl cis-trans isomerase family [Populus trichocarpa]	_	_	2nd_PCC0.90
Potri.001G254400	AT1G08520	ALB-1V,ALB1,CHLD,PDE166,V157	ALBINA 1	magnesium-chelatase subunit chloroplastic	_	_	2nd_PCC0.90
Potri.001G255800	AT3G21090	_	ABC-2 type transporter family protein	ABC transporter-related family [Populus trichocarpa]	_	_	2nd_PCC0.90
Potri.001G255900	AT3G21090	_	ABC-2 type transporter family protein	ABC-2 type transporter family isoform 1 [Theobroma cacao]	_	_	2nd_PCC0.90
Potri.001G256900	AT1G51400	_	Photosystem II 5 kD protein	photosystem II 5 kDa chloroplastic	_	_	2nd_PCC0.90
Potri.001G257400	AT2G01870	_	_	Protoheme IX farnesyltransferase	_	_	2nd_PCC0.90
Potri.001G258400	AT5G12850	_	CCCH-type zinc finger protein with ARM repeat domain	C3HL domain class transcription factor isoform 1 [Theobroma cacao]	C3H	C3H	2nd_PCC0.90		TF
Potri.001G258700	AT5G12870	ATMYB46,MYB46	myb domain protein 46	transcription factor MYB46-like	MYB	MYB	2nd_PCC0.90	MYB46	TF
Potri.001G259000	AT1G51310	_	transferases;tRNA (5-methylaminomethyl-2-thiouridylate)-methyltransferases	mitochondrial tRNA-specific 2-thiouridylase 1	_	_	2nd_PCC0.90
Potri.001G259100	AT4G36250	ALDH3F1	aldehyde dehydrogenase 3F1	aldehyde dehydrogenase family 3 member F1-like	_	_	2nd_PCC0.90
Potri.001G261200	AT3G63470	scpl40	serine carboxypeptidase-like 40	serine carboxypeptidase-like 40	_	_	2nd_PCC0.90
Potri.001G261500	AT3G14470	_	NB-ARC domain-containing disease resistance protein	disease resistance RPP13 1 [Vitis vinifera]	_	_	2nd_PCC0.90
Potri.001G261600	AT3G14470	_	NB-ARC domain-containing disease resistance protein	disease resistance RPP13 1 [Populus euphratica]	_	_	2nd_PCC0.90
Potri.001G261700	AT5G28040	_	DNA-binding storekeeper protein-related transcriptional regulator	mediator-associated 1-like	GeBP	GeBP	2nd_PCC0.90		TF
Potri.001G262200	AT5G12470	_	Protein of unknown function (DUF3411)	hypothetical protein POPTR_0001s26960g [Populus trichocarpa]	_	_	2nd_PCC0.90
Potri.001G263000	AT4G05320	UBQ10	polyubiquitin 10	polyubiquitin (ubq10)	_	_	2nd_PCC0.90
Potri.001G264400	AT3G21640	ATFKBP42,FKBP42,TWD1,UCU2	FKBP-type peptidyl-prolyl cis-trans isomerase family protein	ULTRACURVATA 2 family [Populus trichocarpa]	_	_	2nd_PCC0.90
Potri.001G265200	AT3G60830	ARP7,ATARP7	actin-related protein 7	Actin-related family [Populus trichocarpa]	_	_	2nd_PCC0.90
Potri.001G265400	AT3G63520	ATCCD1,ATNCED1,CCD1,NCED1	carotenoid cleavage dioxygenase 1	carotenoid 9,10(9 ,10 )-cleavage dioxygenase 1-like	_	_	2nd_PCC0.90
Potri.001G267800	AT5G13490	AAC2	ADP/ATP carrier 2	ADP,ATP carrier mitochondrial	_	_	2nd_PCC0.90
Potri.001G268500	_	_	_	Malonyl :flavonoid malonyltransferase [Theobroma cacao]	_	_	2nd_PCC0.90
Potri.001G269800	AT3G20820	_	Leucine-rich repeat (LRR) family protein	DNA-damage-repair toleration DRT100-like	_	_	2nd_PCC0.90
Potri.001G270100	AT3G12160	ATRABA4D,RABA4D	RAB GTPase homolog A4D	ras-related RGP1	_	_	2nd_PCC0.90
Potri.001G270400	AT1G12740	CYP87A2	cytochrome P450, family 87, subfamily A, polypeptide 2	cytochrome P450 87A3-like	_	_	2nd_PCC0.90
Potri.001G270600	AT1G12740	CYP87A2	cytochrome P450, family 87, subfamily A, polypeptide 2	cytochrome P450 87A3-like	_	_	2nd_PCC0.90
Potri.001G271000	AT3G52130	_	Bifunctional inhibitor/lipid-transfer protein/seed storage 2S albumin superfamily protein	lipid binding [Ricinus communis]	_	_	2nd_PCC0.90
Potri.001G271700	AT3G45640	ATMAPK3,ATMPK3,MPK3	mitogen-activated protein kinase 3	Mitogen-activated kinase 3	_	_	2nd_PCC0.90
Potri.001G275800	AT5G12300	_	Calcium-dependent lipid-binding (CaLB domain) family protein	C2 domain-containing family [Populus trichocarpa]	_	_	2nd_PCC0.90
Potri.001G276200	AT5G12330	LRP1	Lateral root primordium (LRP) protein-related	LATERAL ROOT PRIMORDIUM 1 family [Populus trichocarpa]	SRS	SRS	2nd_PCC0.90		TF
Potri.001G277200	AT4G14590	emb2739	embryo defective 2739	integrator complex subunit 3-like [Pyrus x bretschneideri]	_	_	2nd_PCC0.90
Potri.001G277500	AT5G12380	ANNAT8	annexin 8	annexin D8	_	_	2nd_PCC0.90
Potri.001G278300	AT5G58600	PMR5,TBL44	Plant protein of unknown function (DUF828)	PMR5-like [Populus euphratica]	_	_	2nd_PCC0.90
Potri.001G278500	AT2G30020	_	Protein phosphatase 2C family protein	probable phosphatase 2C 25	_	_	2nd_PCC0.90
Potri.001G285300	AT2G04305	_	Magnesium transporter CorA-like family protein	magnesium transporter -like family [Populus trichocarpa]	_	_	2nd_PCC0.90
Potri.001G287000	AT2G14255	_	Ankyrin repeat family protein with DHHC zinc finger domain	probable S-acyltransferase 23	_	_	2nd_PCC0.90
Potri.001G288600	AT2G14610	ATPR1,PR 1,PR1	pathogenesis-related gene 1	Pathogenesis-related family [Populus trichocarpa]	_	_	2nd_PCC0.90
Potri.001G289500	AT4G14960	TUA6	Tubulin/FtsZ family protein	tubulin alpha chain	_	_	2nd_PCC0.90
Potri.001G289700	AT1G17870	ATEGY3,EGY3	ethylene-dependent gravitropism-deficient and yellow-green-like 3	probable zinc metallopeptidase chloroplastic isoform X1 [Populus euphratica]	_	_	2nd_PCC0.90
Potri.001G292100	AT4G33800	_	_	hypothetical protein POPTR_0001s29950g [Populus trichocarpa]	_	_	2nd_PCC0.90
Potri.001G295400	_	_	_	ATP-dependent Clp protease proteolytic subunit family [Populus trichocarpa]	_	_	2nd_PCC0.90
Potri.001G296100	AT3G19553	_	Amino acid permease family protein	probable polyamine transporter At3g19553	_	_	2nd_PCC0.90
Potri.001G297400	AT2G14880	_	SWIB/MDM2 domain superfamily protein	SWIB complex BAF60b domain-containing family [Populus trichocarpa]	_	SWI/SNF-BAF60b	2nd_PCC0.90
Potri.001G298900	AT4G34260	FUC95A	1,2-alpha-L-fucosidases	1,2-alpha-L-fucosidases [Theobroma cacao]	_	_	2nd_PCC0.90
Potri.001G299300	AT3G19500	_	basic helix-loop-helix (bHLH) DNA-binding superfamily protein	transcription factor bHLH113 isoform X1	bHLH	bHLH	2nd_PCC0.90		TF
Potri.001G299700	AT1G49820	ATMTK,MTK	S-methyl-5-thioribose kinase	methylthioribose kinase-like	_	_	2nd_PCC0.90
Potri.001G299900	AT1G49800	_	_	probable cinnamyl alcohol dehydrogenase	_	_	2nd_PCC0.90
Potri.001G301500	AT4G35220	_	Cyclase family protein	cyclase family [Populus trichocarpa]	_	_	2nd_PCC0.90
Potri.001G302000	AT3G19420	ATPEN2,PEN2	PTEN 2	phosphatidylinositol 3,4,5-trisphosphate 3-phosphatase and dual-specificity phosphatase PTEN-like	_	_	2nd_PCC0.90
Potri.001G302400	AT2G15490	UGT73B4	UDP-glycosyltransferase 73B4	scopoletin glucosyltransferase-like	_	_	2nd_PCC0.90
Potri.001G303900	AT4G36910	CDCP2,LEJ2	Cystathionine beta-synthase (CBS) family protein	CBS domain-containing chloroplastic-like	_	_	2nd_PCC0.90
Potri.001G304800	AT4G34050	CCoAOMT1	S-adenosyl-L-methionine-dependent methyltransferases superfamily protein	caffeoyl- O-methyltransferase	_	_	2nd_PCC0.90
Potri.001G307200	AT4G39330	ATCAD9,CAD9	cinnamyl alcohol dehydrogenase 9	probable cinnamyl alcohol dehydrogenase 9	_	_	2nd_PCC0.90
Potri.001G307600	AT5G09850	_	Transcription elongation factor (TFIIS) family protein	Transcription elongation factor (TFIIS) family isoform 1 [Theobroma cacao]	_	_	2nd_PCC0.90
Potri.001G311500	AT1G17840	ABCG11,ATWBC11,COF1,DSO,WBC11	white-brown complex homolog protein 11	ABC transporter G family member 11-like	_	_	2nd_PCC0.90
Potri.001G312200	AT1G17840	ABCG11,ATWBC11,COF1,DSO,WBC11	white-brown complex homolog protein 11	ABC transporter G family member 11-like	_	_	2nd_PCC0.90
Potri.001G312700	AT5G58770	_	Undecaprenyl pyrophosphate synthetase family protein	dehydrodolichyl diphosphate synthase 2	_	_	2nd_PCC0.90
Potri.001G312800	AT1G33540	scpl18	serine carboxypeptidase-like 18	serine carboxypeptidase-like 18 isoform X2	_	_	2nd_PCC0.90
Potri.001G315300	AT4G13620	_	Integrase-type DNA-binding superfamily protein	AP2 domain-containing transcription factor family [Populus trichocarpa]	ERF	AP2-EREBP	2nd_PCC0.90		TF
Potri.001G319000	AT3G23900	_	RNA recognition motif (RRM)-containing protein	RNA recognition motif-containing isoform 1 [Theobroma cacao]	_	_	2nd_PCC0.90
Potri.001G320500	AT4G13940	ATSAHH1,EMB1395,HOG1,MEE58,SAHH1	S-adenosyl-L-homocysteine hydrolase	S-adenosyl-L-homocysteine hydrolase	_	_	2nd_PCC0.90
Potri.001G322900	AT3G18150	_	RNI-like superfamily protein	F-box At1g49610	_	_	2nd_PCC0.90
Potri.001G329200	AT4G37530	_	Peroxidase superfamily protein	peroxidase 55-like	_	_	2nd_PCC0.90
Potri.001G329900	AT1G60550	DHNS,ECHID	enoyl-CoA hydratase/isomerase D	1,4-dihydroxy-2-naphthoyl- peroxisomal-like	_	_	2nd_PCC0.90
Potri.001G330000	AT3G48200	_	_	hypothetical protein POPTR_0001s33760g [Populus trichocarpa]	_	_	2nd_PCC0.90
Potri.001G331500	AT3G27150	_	Galactose oxidase/kelch repeat superfamily protein	F-box kelch-repeat At3g27150 [Eucalyptus grandis]	_	_	2nd_PCC0.90
Potri.001G332200	AT3G27200	_	Cupredoxin superfamily protein	Blue copper [Ricinus communis]	_	_	2nd_PCC0.90
Potri.001G332600	_	_	_	ribonuclease H At1g65750-like	_	_	2nd_PCC0.90
Potri.001G333600	AT5G14230	_	_	Ankyrin repeat [Theobroma cacao]	_	_	2nd_PCC0.90
Potri.001G335800	AT3G04120	GAPC,GAPC-1,GAPC1	glyceraldehyde-3-phosphate dehydrogenase C subunit 1	glyceraldehyde-3-phosphate cytosolic	_	_	2nd_PCC0.90
Potri.001G337100	AT3G28050	_	nodulin MtN21 /EamA-like transporter family protein	WAT1-related At3g28050-like	_	_	2nd_PCC0.90
Potri.001G337200	AT5G22660	_	FBD, F-box, Skp2-like and Leucine Rich Repeat domains containing protein	F-box FBD LRR-repeat At5g22660-like [Populus euphratica]	_	_	2nd_PCC0.90
Potri.001G337700	AT5G40740	_	_	HAUS augmin-like complex subunit 6 [Theobroma cacao]	_	_	2nd_PCC0.90
Potri.001G338300	_	_	_	hypothetical protein POPTR_0001s36060g [Populus trichocarpa]	_	_	2nd_PCC0.90
Potri.001G338800	AT5G14345	AtENODL21,ENODL21	early nodulin-like protein 21	[Ricinus communis]	_	_	2nd_PCC0.90
Potri.001G339200	AT5G14370	_	CCT motif family protein	CCT motif family [Theobroma cacao]	_	Orphans	2nd_PCC0.90
Potri.001G340900	AT3G01660	_	S-adenosyl-L-methionine-dependent methyltransferases superfamily protein	[Ricinus communis]	_	_	2nd_PCC0.90
Potri.001G342000	AT3G45780	JK224,NPH1,PHOT1,RPT1	phototropin 1	phototropin-1 [Jatropha curcas]	_	_	2nd_PCC0.90
Potri.001G343100	AT5G14460	_	Pseudouridine synthase family protein	tRNA-pseudouridine [Ricinus communis]	_	_	2nd_PCC0.90
Potri.001G343800	AT3G01600	anac044,NAC044	NAC domain containing protein 44	NAC domain-containing 8-like	NAC	NAC	2nd_PCC0.90		TF
Potri.001G348500	AT3G01560	_	Protein of unknown function (DUF1421)	DNA binding [Ricinus communis]	_	_	2nd_PCC0.90
Potri.001G349900	AT3G28450	_	Leucine-rich repeat protein kinase family protein	probable inactive receptor kinase At1g27190	_	_	2nd_PCC0.90
Potri.001G350800	AT3G01370	ATCFM2,CFM2	CRM family member 2	chloroplastic group IIA intron splicing facilitator chloroplastic	_	_	2nd_PCC0.90
Potri.001G352700	AT1G29790	_	S-adenosyl-L-methionine-dependent methyltransferases superfamily protein	hypothetical protein POPTR_0001s34490g [Populus trichocarpa]	_	_	2nd_PCC0.90
Potri.001G352900	AT1G60970	_	SNARE-like superfamily protein	coatomer subunit zeta-1-like	_	_	2nd_PCC0.90
Potri.001G354500	AT1G29520	_	AWPM-19-like family protein	AWPM-19-like membrane family [Populus trichocarpa]	_	_	2nd_PCC0.90
Potri.001G354900	AT4G18050	PGP9	P-glycoprotein 9	P-glyco 9 isoform 1 [Theobroma cacao]	_	_	2nd_PCC0.90
Potri.001G356500	AT5G55230	ATMAP65-1,MAP65-1	microtubule-associated proteins 65-1	65-kDa microtubule-associated 1-like [Nelumbo nucifera]	_	_	2nd_PCC0.90
Potri.001G358200	AT5G07220	ATBAG3,BAG3	BCL-2-associated athanogene 3	BAG family molecular chaperone regulator 2-like	_	_	2nd_PCC0.90
Potri.001G358400	AT2G34640	HMR,PTAC12	plastid transcriptionally active 12	PREDICTED: uncharacterized protein LOC105116556 isoform X2	_	_	2nd_PCC0.90
Potri.001G358800	AT1G04970	_	lipid-binding serum glycoprotein family protein	BPI LBP family At1g04970	_	_	2nd_PCC0.90
Potri.001G360600	AT5G55500	ATXYLT,XYLT	beta-1,2-xylosyltransferase	beta-(1,2)-xylosyltransferase	_	_	2nd_PCC0.90
Potri.001G361100	AT5G55530	_	Calcium-dependent lipid-binding (CaLB domain) family protein	C2 domain-containing family [Populus trichocarpa]	_	_	2nd_PCC0.90
Potri.001G361600	AT4G26640	AtWRKY20,WRKY20	WRKY family transcription factor family protein	WRKY-like drought-induced family [Populus trichocarpa]	WRKY	WRKY	2nd_PCC0.90		TF
Potri.001G361800	AT5G55580	_	Mitochondrial transcription termination factor family protein	Mitochondrial transcription termination factor family isoform 1 [Theobroma cacao]	_	mTERF	2nd_PCC0.90
Potri.001G362500	AT3G26300	CYP71B34	cytochrome P450, family 71, subfamily B, polypeptide 34	cytochrome [Ricinus communis]	_	_	2nd_PCC0.90
Potri.001G362600	AT3G26300	CYP71B34	cytochrome P450, family 71, subfamily B, polypeptide 34	premnaspirodiene oxygenase-like	_	_	2nd_PCC0.90
Potri.001G362800	AT3G26300	CYP71B34	cytochrome P450, family 71, subfamily B, polypeptide 34	premnaspirodiene oxygenase-like	_	_	2nd_PCC0.90
Potri.001G365800	AT5G55600	_	agenet domain-containing protein / bromo-adjacent homology (BAH) domain-containing protein	DNA binding [Ricinus communis]	_	_	2nd_PCC0.90
Potri.001G366800	AT5G55630	ATKCO1,ATTPK1,KCO1,TPK1	Outward rectifying potassium channel protein	pulvinus outward-rectifying channel for potassium SPOCK1 family [Populus trichocarpa]	_	_	2nd_PCC0.90
Potri.001G367400	AT4G26630	_	DEK domain-containing chromatin associated protein	[Ricinus communis]	_	_	2nd_PCC0.90
Potri.001G367800	AT5G63180	_	Pectin lyase-like superfamily protein	probable pectate lyase 22	_	_	2nd_PCC0.90
Potri.001G369000	AT3G07680	_	emp24/gp25L/p24 family/GOLD family protein	transmembrane emp24 domain-containing p24beta2-like	_	_	2nd_PCC0.90
Potri.001G369700	AT4G26590	ATOPT5,OPT5	oligopeptide transporter 5	oligopeptide transporter 1-like	_	_	2nd_PCC0.90
Potri.001G371400	AT5G55980	_	serine-rich protein-related	serine-rich family [Populus trichocarpa]	_	_	2nd_PCC0.90
Potri.001G372800	AT3G15115	_	_	Serine arginine repetitive matrix [Theobroma cacao]	_	_	2nd_PCC0.90
Potri.001G373700	AT1G53190	_	RING/U-box superfamily protein	E3 ubiquitin- ligase MBR1-like [Populus euphratica]	_	_	2nd_PCC0.90
Potri.001G374000	AT5G60860	AtRABA1f,RABA1f	RAB GTPase homolog A1F	GTP-binding family [Populus trichocarpa]	_	_	2nd_PCC0.90
Potri.001G375700	AT3G15050	IQD10	IQ-domain 10	IQ-DOMAIN 1 [Vitis vinifera]	_	_	2nd_PCC0.90
Potri.001G378000	AT1G78420	_	RING/U-box superfamily protein	RING U-box superfamily isoform 1 [Theobroma cacao]	_	_	2nd_PCC0.90
Potri.001G378900	AT1G17110	UBP15	ubiquitin-specific protease 15	ubiquitin carboxyl-terminal hydrolase 15 isoform X2	_	_	2nd_PCC0.90
Potri.001G381000	AT4G16580	_	Protein phosphatase 2C family protein	probable phosphatase 2C 55 [Jatropha curcas]	_	_	2nd_PCC0.90
Potri.001G382000	AT1G17030	_	_	hypothetical protein POPTR_0001s39080g [Populus trichocarpa]	_	_	2nd_PCC0.90
Potri.001G384600	AT1G78630	emb1473	Ribosomal protein L13 family protein	50S ribosomal chloroplastic	_	_	2nd_PCC0.90
Potri.001G385400	AT1G53430	_	Leucine-rich repeat transmembrane protein kinase	probable LRR receptor-like serine threonine- kinase At1g53430	_	_	2nd_PCC0.90
Potri.001G389200	AT1G05680	UGT74E2	Uridine diphosphate glycosyltransferase 74E2	UDP- [Ricinus communis]	_	_	2nd_PCC0.90
Potri.001G389800	AT1G78780	_	pathogenesis-related family protein	pathogen-related -like	_	_	2nd_PCC0.90
Potri.001G390200	AT1G53320	AtTLP7,TLP7	tubby like protein 7	tubby-like F-box 7	_	TUB	2nd_PCC0.90
Potri.001G390500	AT3G14890	_	phosphoesterase	polynucleotide 3 -phosphatase ZDP	_	_	2nd_PCC0.90
Potri.001G393700	AT1G53250	_	_	eukaryotic translation initiation factor 5B-like isoform X1 [Populus euphratica]	_	_	2nd_PCC0.90
Potri.001G398100	AT3G15260	_	Protein phosphatase 2C family protein	probable phosphatase 2C 39	_	_	2nd_PCC0.90
Potri.001G399100	AT1G28280	_	VQ motif-containing protein	VQ motif-containing [Theobroma cacao]	_	_	2nd_PCC0.90
Potri.001G399200	AT1G53130	GRI	Stigma-specific Stig1 family protein	Stigma-specific Stig1 family [Theobroma cacao]	_	_	2nd_PCC0.90
Potri.001G399600	AT3G15354	SPA3	SPA1-related 3	SPA1-RELATED 3 isoform X1 [Populus euphratica]	_	_	2nd_PCC0.90
Potri.001G399800	AT1G53040	_	Protein of unknown function (DUF616)	Inner membrane oxaA [Theobroma cacao]	_	_	2nd_PCC0.90
Potri.001G403300	AT5G54190	PORA	protochlorophyllide oxidoreductase A	protochlorophyllide chloroplastic	_	_	2nd_PCC0.90
Potri.001G404700	AT3G15520	_	Cyclophilin-like peptidyl-prolyl cis-trans isomerase family protein	peptidyl-prolyl cis-trans isomerase chloroplastic	_	_	2nd_PCC0.90
Potri.001G406300	AT5G54310	AGD5,NEV	ARF-GAP domain 5	probable ADP-ribosylation factor GTPase-activating AGD5 isoform X2	_	_	2nd_PCC0.90
Potri.001G407100	AT5G54270	LHCB3,LHCB3*1	light-harvesting chlorophyll B-binding protein 3	chlorophyll a-b binding chloroplastic	_	_	2nd_PCC0.90
Potri.001G409000	_	_	_	hypothetical protein POPTR_0001s41950g [Populus trichocarpa]	NZZ/SPL	_	2nd_PCC0.90		TF
Potri.001G409900	AT5G54570	BGLU41	beta glucosidase 41	beta-glucosidase 41	_	_	2nd_PCC0.90
Potri.001G410300	AT5G54530	_	Protein of unknown function, DUF538	Serine protease 45	_	_	2nd_PCC0.90
Potri.001G413700	AT4G27290	_	S-locus lectin protein kinase family protein	G-type lectin S-receptor-like serine threonine- kinase At4g27290	_	_	2nd_PCC0.90
Potri.001G414000	AT4G27290	_	S-locus lectin protein kinase family protein	G-type lectin S-receptor-like serine threonine- kinase At4g27290	_	_	2nd_PCC0.90
Potri.001G415200	AT5G48150	PAT1	GRAS family transcription factor	scarecrow 21	GRAS	GRAS	2nd_PCC0.90		TF
Potri.001G416600	AT5G54680	bHLH105,ILR3	basic helix-loop-helix (bHLH) DNA-binding superfamily protein	transcription factor ILR3-like	bHLH	bHLH	2nd_PCC0.90		TF
Potri.001G416800	AT5G54690	GAUT12,IRX8,LGT6	galacturonosyltransferase 12	probable galacturonosyltransferase 12	_	_	2nd_PCC0.90
Potri.001G418800	AT3G20480	_	tetraacyldisaccharide 4-kinase family protein	probable tetraacyldisaccharide 4 - mitochondrial isoform X1	_	_	2nd_PCC0.90
Potri.001G420900	AT1G50900	_	Ankyrin repeat family protein	LHCP TRANSLOCATION DEFECT	_	_	2nd_PCC0.90
Potri.001G421100	AT4G21780	_	_	hypothetical protein POPTR_0011s13980g [Populus trichocarpa]	_	_	2nd_PCC0.90
Potri.001G421400	AT3G20530	_	Protein kinase superfamily protein	serine threonine- kinase PBS1-like	_	_	2nd_PCC0.90
Potri.001G422000	_	_	_	golgin subfamily A member 6 22	_	_	2nd_PCC0.90
Potri.001G424500	AT4G27020	_	_	Inositol-1,4,5-trisphosphate 5-phosphatase 4 isoform 1 [Theobroma cacao]	_	_	2nd_PCC0.90
Potri.001G430600	AT3G14370	WAG2	Protein kinase superfamily protein	serine threonine- kinase WAG1-like	_	_	2nd_PCC0.90
Potri.001G431500	AT1G17170	ATGSTU24,GST,GSTU24	glutathione S-transferase TAU 24	probable glutathione S-transferase	_	_	2nd_PCC0.90
Potri.001G436400	AT1G17200	_	Uncharacterised protein family (UPF0497)	CASP isoform 1 [Theobroma cacao]	_	_	2nd_PCC0.90
Potri.001G436700	AT1G78380	ATGSTU19,GST8,GSTU19	glutathione S-transferase TAU 19	probable glutathione S-transferase	_	_	2nd_PCC0.90
Potri.001G437000	AT1G78380	ATGSTU19,GST8,GSTU19	glutathione S-transferase TAU 19	probable glutathione S-transferase	_	_	2nd_PCC0.90
Potri.001G437200	AT1G78380	ATGSTU19,GST8,GSTU19	glutathione S-transferase TAU 19	probable glutathione S-transferase	_	_	2nd_PCC0.90
Potri.001G441300	AT3G16030	CES101	lectin protein kinase family protein	G-type lectin S-receptor-like serine threonine- kinase CES101 [Populus euphratica]	_	_	2nd_PCC0.90
Potri.001G448300	AT4G10630	_	Glutaredoxin family protein	electron [Ricinus communis]	_	_	2nd_PCC0.90
Potri.001G449900	AT1G32928	_	_	Avr9 Cf-9 rapidly elicited [Jatropha curcas]	_	_	2nd_PCC0.90
Potri.001G450000	AT1G32928	_	_	Avr9 Cf-9 rapidly elicited [Jatropha curcas]	_	_	2nd_PCC0.90
Potri.001G450700	AT3G61460	BRH1	brassinosteroid-responsive RING-H2	E3 ubiquitin- ligase ATL59-like	_	_	2nd_PCC0.90
Potri.001G450800	AT1G32990	PRPL11	plastid ribosomal protein l11	50S ribosomal chloroplastic	_	_	2nd_PCC0.90
Potri.001G451100	AT5G54160	ATOMT1,OMT1	O-methyltransferase 1	caffeic acid 3-O-methyltransferase [Fragaria vesca vesca]	_	_	2nd_PCC0.90
Potri.001G452000	AT2G36090	_	F-box family protein	probable F-box At1g60180	_	_	2nd_PCC0.90
Potri.001G452300	AT1G33050	_	_	endochitinase A-like isoform X3	_	_	2nd_PCC0.90
Potri.001G454200	AT4G38120	_	ARM repeat superfamily protein	HEAT repeat-containing 6	_	_	2nd_PCC0.90
Potri.001G457300	AT1G79080	_	Pentatricopeptide repeat (PPR) superfamily protein	pentatricopeptide repeat-containing chloroplastic-like	_	_	2nd_PCC0.90
Potri.001G461400	AT1G30690	_	Sec14p-like phosphatidylinositol transfer family protein	Patellin- [Ricinus communis]	_	_	2nd_PCC0.90
Potri.001G463000	AT1G70500	_	Pectin lyase-like superfamily protein	probable polygalacturonase At1g80170	_	_	2nd_PCC0.90
Potri.001G463100	AT2G34790	EDA28,MEE23	FAD-binding Berberine family protein	tetrahydrocannabinolic acid synthase-like	_	_	2nd_PCC0.90
Potri.001G463900	AT1G28600	_	GDSL-like Lipase/Acylhydrolase superfamily protein	acetylajmalan esterase-like	_	_	2nd_PCC0.90
Potri.001G464300	AT4G20880	_	ethylene-responsive nuclear protein / ethylene-regulated nuclear protein (ERT2)	ethylene-responsive nuclear family [Populus trichocarpa]	_	_	2nd_PCC0.90
Potri.001G467100	AT4G26555	_	FKBP-like peptidyl-prolyl cis-trans isomerase family protein	peptidyl-prolyl cis-trans isomerase FKBP16- chloroplastic isoform X1	_	_	2nd_PCC0.90
Potri.001G468800	AT5G59810	ATSBT5.4,SBT5.4	Subtilase family protein	subtilisin-like protease	_	_	2nd_PCC0.90
Potri.001G471900	AT1G55670	PSAG	photosystem I subunit G	Photosystem I reaction center subunit V family [Populus trichocarpa]	_	_	2nd_PCC0.90
Potri.001G472000	AT4G26455	WIP1	WPP domain interacting protein 1	WPP domain-interacting 2	_	_	2nd_PCC0.90
Potri.001G472900	AT1G55610	BRL1	BRI1 like	receptor kinase BRI1-like 3	_	_	2nd_PCC0.90
Potri.002G000300	AT1G21080	_	DNAJ heat shock N-terminal domain-containing protein	chaperone dnaJ 10-like	_	_	2nd_PCC0.90
Potri.002G001400	AT5G42380	CML37,CML39	calmodulin like 37	calcium-binding CML19	_	_	2nd_PCC0.90
Potri.002G001700	AT1G76630	_	Tetratricopeptide repeat (TPR)-like superfamily protein	o-linked n-acetylglucosamine [Ricinus communis]	_	_	2nd_PCC0.90
Potri.002G005100	AT2G33630	_	NAD(P)-binding Rossmann-fold superfamily protein	short-chain dehydrogenase reductase family 42E member 1	_	_	2nd_PCC0.90
Potri.002G005700	AT1G20850	XCP2	xylem cysteine peptidase 2	xylem cysteine ase 2-like	_	_	2nd_PCC0.90
Potri.002G006100	AT1G42550	PMI1	plastid movement impaired1	Plastid movement impaired1 [Theobroma cacao]	_	_	2nd_PCC0.90
Potri.002G007500	AT2G33700	_	Protein phosphatase 2C family protein	probable phosphatase 2C 27	_	_	2nd_PCC0.90
Potri.002G007800	AT1G76390	_	ARM repeat superfamily protein	armadillo beta-catenin repeat family [Populus trichocarpa]	_	_	2nd_PCC0.90
Potri.002G008100	AT4G08850	_	Leucine-rich repeat receptor-like protein kinase family protein	probable leucine-rich repeat receptor kinase At1g35710	_	_	2nd_PCC0.90
Potri.002G011100	AT1G76270	_	O-fucosyltransferase family protein	O-fucosyltransferase family [Theobroma cacao]	_	_	2nd_PCC0.90
Potri.002G012900	AT1G47670	_	Transmembrane amino acid transporter family protein	lysine histidine transporter-like 8	_	_	2nd_PCC0.90
Potri.002G013400	AT5G42250	_	Zinc-binding alcohol dehydrogenase family protein	alcohol dehydrogenase-like 7	_	_	2nd_PCC0.90
Potri.002G016000	AT1G76100	PETE1	plastocyanin 1	Plastocyanin family [Populus trichocarpa]	_	_	2nd_PCC0.90
Potri.002G018400	AT2G17770	ATBZIP27,BZIP27,FDP	basic region/leucine zipper motif 27	Basic-leucine zipper transcription factor family [Theobroma cacao]	bZIP	bZIP	2nd_PCC0.90		TF
Potri.002G019300	AT4G35030	_	Protein kinase superfamily protein	proline-rich receptor kinase PERK4 isoform X1 [Vitis vinifera]	_	_	2nd_PCC0.90
Potri.002G019600	AT1G27940	PGP13	P-glycoprotein 13	ABC transporter B family member 13-like	_	_	2nd_PCC0.90
Potri.002G019900	AT1G75820	ATCLV1,CLV1,FAS3,FLO5	Leucine-rich receptor-like protein kinase family protein	receptor kinase CLAVATA1	_	_	2nd_PCC0.90
Potri.002G021200	_	_	_	hypothetical protein POPTR_0002s02280g [Populus trichocarpa]	_	_	2nd_PCC0.90
Potri.002G021900	_	_	_	hypothetical protein POPTR_0002s02350g [Populus trichocarpa]	_	_	2nd_PCC0.90
Potri.002G022100	AT5G42146	_	_	hypothetical protein POPTR_0002s02370g [Populus trichocarpa]	_	_	2nd_PCC0.90
Potri.002G022900	AT1G47830	_	SNARE-like superfamily protein	AP-2 complex subunit sigma	_	_	2nd_PCC0.90
Potri.002G023600	AT1G75690	_	DnaJ/Hsp40 cysteine-rich domain superfamily protein	disulfide-isomerase LQY1	_	_	2nd_PCC0.90
Potri.002G025500	AT4G31500	ATR4,CYP83B1,RED1,RNT1,SUR2	cytochrome P450, family 83, subfamily B, polypeptide 1	cytochrome [Ricinus communis]	_	_	2nd_PCC0.90
Potri.002G028200	AT1G75540	STH2	salt tolerance homolog2	Zinc finger CONSTANS-LIKE 6 [Populus trichocarpa]	DBB	Orphans	2nd_PCC0.90		TF
Potri.002G031000	AT2G16400	BLH7	BEL1-like homeodomain 7	BEL1-like homeodomain 3 [Jatropha curcas]	TALE	HB	2nd_PCC0.90		TF
Potri.002G031600	AT1G75400	_	RING/U-box superfamily protein	ubiquitin- [Ricinus communis]	_	_	2nd_PCC0.90
Potri.002G033300	AT1G75350	emb2184	Ribosomal protein L31	50S ribosomal chloroplastic	_	_	2nd_PCC0.90
Potri.002G035300	AT1G19480	_	DNA glycosylase superfamily protein	DNA-3-methyladenine [Ricinus communis]	_	_	2nd_PCC0.90
Potri.002G035500	AT4G28556	RIC7	PAK-box/P21-Rho-binding family protein	CRIB domain-containing RIC6-like	_	_	2nd_PCC0.90
Potri.002G035600	AT2G33470	ATGLTP1,GLTP1	glycolipid transfer protein 1	pleckstrin homology domain-containing family A member 8-like [Nelumbo nucifera]	_	_	2nd_PCC0.90
Potri.002G039900	AT2G31260	APG9,ATAPG9	autophagy 9 (APG9)	autophagy-related 9 [Vitis vinifera]	_	_	2nd_PCC0.90
Potri.002G043800	AT1G55190	PRA1.F2,PRA7	PRA1 (Prenylated rab acceptor) family protein	PRA1 family F2-like [Populus euphratica]	_	_	2nd_PCC0.90
Potri.002G045100	AT1G47720	OSB1	Primosome PriB/single-strand DNA-binding	chloroplastic-like	_	_	2nd_PCC0.90
Potri.002G045900	AT3G54610	BGT,GCN5,HAC3,HAG01,HAG1,HAT1	histone acetyltransferase of the GNAT family 1	histone acetyltransferase GCN5	_	GNAT	2nd_PCC0.90
Potri.002G048800	AT1G48720	_	_	copia-type reverse transcriptase [Arabidopsis thaliana]	_	_	2nd_PCC0.90
Potri.002G050800	AT3G22550	_	Protein of unknown function (DUF581)	senescence-associated SAG102 [Populus trichocarpa]	_	_	2nd_PCC0.90
Potri.002G051100	AT3G22530	_	_	PREDICTED: uncharacterized protein LOC105126972	_	_	2nd_PCC0.90
Potri.002G054900	AT1G03220	_	Eukaryotic aspartyl protease family protein	basic 7S globulin 2-like	_	_	2nd_PCC0.90
Potri.002G055500	AT1G06690	_	NAD(P)-linked oxidoreductase superfamily protein	uncharacterized oxidoreductase chloroplastic-like	_	_	2nd_PCC0.90
Potri.002G055700	AT1G06680	OE23,OEE2,PSBP-1,PSII-P	photosystem II subunit P-1	photosystem II oxygen-evolving complex 2 precursor [Populus trichocarpa]	_	_	2nd_PCC0.90
Potri.002G056600	AT4G19645	_	TRAM, LAG1 and CLN8 (TLC) lipid-sensing domain containing protein	transmembrane 56-B-like isoform X2 [Nelumbo nucifera]	_	_	2nd_PCC0.90
Potri.002G058100	AT5G50890	_	alpha/beta-Hydrolases superfamily protein	GDSL esterase lipase At4g10955-like	_	_	2nd_PCC0.90
Potri.002G060800	AT2G42840	PDF1	protodermal factor 1	protodermal factor 1-like	_	_	2nd_PCC0.90
Potri.002G061100	AT2G21940	ATSK1,SK1	shikimate kinase 1	shikimate kinase chloroplastic-like [Eucalyptus grandis]	_	_	2nd_PCC0.90
Potri.002G061400	AT1G14290	SBH2	sphingoid base hydroxylase 2	sphinganine C(4)-monooxygenase 1-like	_	_	2nd_PCC0.90
Potri.002G062300	AT1G71780	_	_	WD repeat-containing	_	_	2nd_PCC0.90
Potri.002G062700	AT1G22760	PAB3	poly(A) binding protein 3	polyadenylate-binding 3-like	_	_	2nd_PCC0.90
Potri.002G063400	AT1G71720	_	Nucleic acid-binding proteins superfamily	S1 RNA-binding domain-containing family [Populus trichocarpa]	_	_	2nd_PCC0.90
Potri.002G063600	AT4G09750	_	NAD(P)-binding Rossmann-fold superfamily protein	dehydrogenase reductase SDR family member 12	_	_	2nd_PCC0.90
Potri.002G064800	AT4G09830	_	Uncharacterised conserved protein UCP009193	Nuclear receptor subfamily 2 group C member 2	_	_	2nd_PCC0.90
Potri.002G064900	AT1G22790	_	_	Low affinity potassium transport system kup isoform 1 [Theobroma cacao]	_	_	2nd_PCC0.90
Potri.002G065200	AT4G09890	_	Protein of unknown function (DUF3511)	Mediator of RNA polymerase II transcription subunit 8 [Theobroma cacao]	_	_	2nd_PCC0.90
Potri.002G065800	AT1G43130	LCV2	like COV 2	LIKE COV 2 [Jatropha curcas]	_	_	2nd_PCC0.90
Potri.002G066900	AT1G43580	_	Sphingomyelin synthetase family protein	Sphingomyelin synthetase family isoform 1 [Theobroma cacao]	_	_	2nd_PCC0.90
Potri.002G068100	_	_	_	hypothetical protein POPTR_0002s06870g [Populus trichocarpa]	_	_	2nd_PCC0.90
Potri.002G068200	AT1G43640	AtTLP5,TLP5	tubby like protein 5	tubby-like F-box 8 [Jatropha curcas]	_	TUB	2nd_PCC0.90
Potri.002G068300	AT1G43650	_	nodulin MtN21 /EamA-like transporter family protein	WAT1-related At1g43650-like	_	_	2nd_PCC0.90
Potri.002G072000	AT1G43790	TED6	tracheary element differentiation-related 6	proline-rich receptor kinase PERK2 [Jatropha curcas]	_	_	2nd_PCC0.90
Potri.002G073000	AT3G15360	ATHM4,ATM4,TRX-M4	thioredoxin M-type 4	thioredoxin M- chloroplastic-like	_	_	2nd_PCC0.90
Potri.002G073400	AT1G21450	SCL1	SCARECROW-like 1	scarecrow 1 [Populus euphratica]	GRAS	GRAS	2nd_PCC0.90		TF
Potri.002G075500	AT1G21380	_	Target of Myb protein 1	VHS domain-containing family [Populus trichocarpa]	_	_	2nd_PCC0.90
Potri.002G075800	AT2G34300	_	S-adenosyl-L-methionine-dependent methyltransferases superfamily protein	ATP binding [Ricinus communis]	_	_	2nd_PCC0.90
Potri.002G077100	AT1G77260	_	S-adenosyl-L-methionine-dependent methyltransferases superfamily protein	probable methyltransferase PMT10	_	_	2nd_PCC0.90
Potri.002G080400	AT1G15960	ATNRAMP6,NRAMP6	NRAMP metal ion transporter 6	metal transporter Nramp5-like	_	_	2nd_PCC0.90
Potri.002G082200	AT3G57040	ARR9,ATRR4	response regulator 9	two-component response regulator ARR8-like	_	Orphans	2nd_PCC0.90
Potri.002G082700	AT1G19910	ATVHA-C2,AVA-2PE,AVA-P2	ATPase, F0/V0 complex, subunit C protein	F0 V0 subunit C [Theobroma cacao]	_	_	2nd_PCC0.90
Potri.002G082800	AT1G21780	_	BTB/POZ domain-containing protein	BTB POZ domain-containing At1g21780-like	_	TRAF	2nd_PCC0.90
Potri.002G083500	AT1G44575	NPQ4,PSBS	Chlorophyll A-B binding family protein	photosystem II 22 kDa chloroplastic	_	_	2nd_PCC0.90
Potri.002G083600	AT4G08330	_	_	hypothetical protein POPTR_0002s08420g [Populus trichocarpa]	_	_	2nd_PCC0.90
Potri.002G084900	AT1G44770	_	_	Elongation factor 4	_	_	2nd_PCC0.90
Potri.002G085100	AT1G21890	_	nodulin MtN21 /EamA-like transporter family protein	Auxin-induced 5NG4	_	_	2nd_PCC0.90
Potri.002G086800	AT2G41705	_	camphor resistance CrcB family protein	camphor resistance family [Populus trichocarpa]	_	_	2nd_PCC0.90
Potri.002G087500	AT1G75710	_	C2H2-like zinc finger protein	C2H2-like zinc finger [Theobroma cacao]	C2H2	C2H2	2nd_PCC0.90		TF
Potri.002G088700	AT4G08460	_	Protein of unknown function (DUF1644)	Forkhead box isoform 1 [Theobroma cacao]	_	_	2nd_PCC0.90
Potri.002G091200	AT4G08550	_	electron carriers;protein disulfide oxidoreductases	electron [Ricinus communis]	_	_	2nd_PCC0.90
Potri.002G091600	_	_	_	hypothetical protein POPTR_0002s09220g [Populus trichocarpa]	_	_	2nd_PCC0.90
Potri.002G092800	AT5G64080	_	Bifunctional inhibitor/lipid-transfer protein/seed storage 2S albumin superfamily protein	non-specific lipid-transfer At5g64080	_	_	2nd_PCC0.90
Potri.002G094100	AT1G78070	_	Transducin/WD40 repeat-like superfamily protein	uncharacterized WD repeat-containing isoform X3 [Populus euphratica]	_	_	2nd_PCC0.90
Potri.002G094200	AT1G78080	RAP2.4	related to AP2 4	ethylene-responsive transcription factor RAP2-4	ERF	AP2-EREBP	2nd_PCC0.90		TF
Potri.002G094500	AT5G65140	_	Haloacid dehalogenase-like hydrolase (HAD) superfamily protein	trehalose-6-phosphate [Ricinus communis]	_	_	2nd_PCC0.90
Potri.002G095800	AT5G64200	ATSC35,SC35	ortholog of human splicing factor SC35	serine arginine-rich splicing factor SC35-like isoform X1 [Populus euphratica]	_	_	2nd_PCC0.90
Potri.002G098400	AT1G22360	AtUGT85A2,UGT85A2	UDP-glucosyl transferase 85A2	UDP-glycosyltransferase 85A2-like	_	_	2nd_PCC0.90
Potri.002G099200	AT1G22410	_	Class-II DAHP synthetase family protein	phospho-2-dehydro-3-deoxyheptonate aldolase chloroplastic-like	_	_	2nd_PCC0.90
Potri.002G099800	AT1G78300	14-3-3OMEGA,GF14 OMEGA,GRF2	general regulatory factor 2	14-3-3 32kDa endonuclease [Populus trichocarpa]	_	_	2nd_PCC0.90
Potri.002G099900	AT1G78310	_	VQ motif-containing protein	VQ motif-containing family [Populus trichocarpa]	_	_	2nd_PCC0.90
Potri.002G101200	AT1G72230	_	Cupredoxin superfamily protein	blue copper -like	_	_	2nd_PCC0.90
Potri.002G101300	AT1G72230	_	Cupredoxin superfamily protein	blue copper -like	_	_	2nd_PCC0.90
Potri.002G102800	AT1G28200	FIP1	FH interacting protein 1	GEM 1	_	_	2nd_PCC0.90
Potri.002G102900	AT4G24660	ATHB22,HB22,MEE68	homeobox protein 22	Transcription [Theobroma cacao]	ZF-HD	zf-HD	2nd_PCC0.90		TF
Potri.002G104700	AT1G09740	_	Adenine nucleotide alpha hydrolases-like superfamily protein	Adenine nucleotide alpha hydrolases-like superfamily isoform 1 [Theobroma cacao]	_	_	2nd_PCC0.90
Potri.002G104800	AT4G24560	UBP16	ubiquitin-specific protease 16	ubiquitin carboxyl-terminal hydrolase 16-like	_	_	2nd_PCC0.90
Potri.002G105700	AT1G09730	_	Cysteine proteinases superfamily protein	probable ubiquitin-like-specific protease 2B isoform X1	_	_	2nd_PCC0.90
Potri.002G106600	AT4G24520	AR1,ATR1	P450 reductase 1	NADPH--cytochrome P450 reductase	_	_	2nd_PCC0.90
Potri.002G109200	AT5G26780	SHM2	serine hydroxymethyltransferase 2	serine mitochondrial [Vitis vinifera]	_	_	2nd_PCC0.90
Potri.002G110100	AT1G09890	_	Rhamnogalacturonate lyase family protein	[Ricinus communis]	_	_	2nd_PCC0.90
Potri.002G111700	AT5G49660	_	Leucine-rich repeat transmembrane protein kinase family protein	receptor kinase HSL1	_	_	2nd_PCC0.90
Potri.002G113400	AT4G37790	HAT22	Homeobox-leucine zipper protein family	homeobox-leucine zipper HAT22	HD-ZIP	HB	2nd_PCC0.90		TF
Potri.002G113600	AT1G10070	ATBCAT-2,BCAT-2	branched-chain amino acid transaminase 2	branched-chain-amino-acid aminotransferase chloroplastic-like isoform X1	_	_	2nd_PCC0.90
Potri.002G113800	AT1G58520	RXW8	lipases;hydrolases, acting on ester bonds	early-responsive to dehydration family [Populus trichocarpa]	_	_	2nd_PCC0.90
Potri.002G114900	AT1G44920	_	_	PREDICTED: uncharacterized protein LOC105120530 isoform X1	_	_	2nd_PCC0.90
Potri.002G116200	AT4G10810	_	_	unknown	_	_	2nd_PCC0.90
Potri.002G120200	AT4G24230	ACBP3	acyl-CoA-binding domain 3	acyl- -binding domain-containing 3-like isoform X2	_	_	2nd_PCC0.90
Potri.002G120400	AT5G67360	ARA12	Subtilase family protein	subtilisin-like protease	_	_	2nd_PCC0.90
Potri.002G122300	AT4G24210	SLY1	F-box family protein	F-box GID2	_	_	2nd_PCC0.90
Potri.002G122600	AT4G37260	ATMYB73,MYB73	myb domain protein 73	transcription factor MYB44-like	MYB	MYB	2nd_PCC0.90		TF
Potri.002G123200	AT4G34150	_	Calcium-dependent lipid-binding (CaLB domain) family protein	binding [Ricinus communis]	_	_	2nd_PCC0.90
Potri.002G129800	AT4G33280	_	AP2/B3-like transcriptional factor family protein	B3 domain-containing REM16-like [Populus euphratica]	B3	ABI3VP1	2nd_PCC0.90		TF
Potri.002G131200	AT1G65430	ARI8,ATARI8	IBR domain-containing protein	probable E3 ubiquitin- ligase ARI8	_	_	2nd_PCC0.90
Potri.002G132200	AT1G74970	RPS9,TWN3	ribosomal protein S9	ribosomal S9 [Arabidopsis thaliana]	_	_	2nd_PCC0.90
Potri.002G135500	AT2G44610	ATRAB6A,ATRABH1B,RAB6,RAB6A	Ras-related small GTP-binding family protein	ras-related RABH1b	_	_	2nd_PCC0.90
Potri.002G141000	AT3G60450	_	Phosphoglycerate mutase family protein	Phosphoglycerate mutase family [Theobroma cacao]	_	_	2nd_PCC0.90
Potri.002G143600	AT1G02040	_	C2H2-type zinc finger family protein	zinc finger family [Populus trichocarpa]	_	C2H2	2nd_PCC0.90
Potri.002G144900	AT3G60670	_	PLATZ transcription factor family protein	zinc ion binding [Ricinus communis]	_	PLATZ	2nd_PCC0.90
Potri.002G148600	AT4G12080	AHL1,ATAHL1	AT-hook motif nuclear-localized protein 1	DNA-binding ESCAROLA	_	_	2nd_PCC0.90
Potri.002G150200	AT2G45550	CYP76C4	cytochrome P450, family 76, subfamily C, polypeptide 4	geraniol 8-hydroxylase-like	_	_	2nd_PCC0.90
Potri.002G150900	AT2G45610	_	alpha/beta-Hydrolases superfamily protein	probable carboxylesterase 9	_	_	2nd_PCC0.90
Potri.002G151000	AT2G45620	_	Nucleotidyltransferase family protein	Nucleotidyltransferase family isoform 1 [Theobroma cacao]	_	_	2nd_PCC0.90
Potri.002G154000	AT1G33060	ANAC014,NAC014	NAC 014	NAC domain-containing 45-like isoform X1	NAC	NAC	2nd_PCC0.90		TF
Potri.002G154600	AT4G01310	_	Ribosomal L5P family protein	50S ribosomal chloroplastic	_	_	2nd_PCC0.90
Potri.002G154700	AT4G00730	AHDP,ANL2	Homeobox-leucine zipper family protein / lipid-binding START domain-containing protein	homeodomain family [Populus trichocarpa]	HD-ZIP	HB	2nd_PCC0.90		TF
Potri.002G155300	AT2G45760	BAL,BAP2	BON association protein 2	BON1-associated 2-like	_	_	2nd_PCC0.90
Potri.002G155400	AT2G45770	CPFTSY,FRD4	signal recognition particle receptor protein, chloroplast (FTSY)	cell division chloroplastic [Prunus mume]	_	_	2nd_PCC0.90
Potri.002G155600	AT1G63220	_	Calcium-dependent lipid-binding (CaLB domain) family protein	elicitor-responsive 3	_	_	2nd_PCC0.90
Potri.002G156300	AT3G61220	_	NAD(P)-binding Rossmann-fold superfamily protein	carbonyl [Ricinus communis]	_	_	2nd_PCC0.90
Potri.002G156600	AT3G61220	_	NAD(P)-binding Rossmann-fold superfamily protein	carbonyl [Ricinus communis]	_	_	2nd_PCC0.90
Potri.002G156900	AT2G37360	_	ABC-2 type transporter family protein	ABC transporter family [Populus trichocarpa]	_	_	2nd_PCC0.90
Potri.002G157200	AT4G00630	ATKEA2,KEA2	K+ efflux antiporter 2	K(+) efflux antiporter chloroplastic-like	_	_	2nd_PCC0.90
Potri.002G158000	AT4G11610	_	C2 calcium/lipid-binding plant phosphoribosyltransferase family protein	multiple C2 and transmembrane domain-containing 2 [Nelumbo nucifera]	_	_	2nd_PCC0.90
Potri.002G158200	AT2G45850	_	AT hook motif DNA-binding family protein	AT hook motif DNA-binding family isoform 1 [Theobroma cacao]	_	_	2nd_PCC0.90
Potri.002G158700	_	_	_	ripening-related 1	_	_	2nd_PCC0.90
Potri.002G160000	AT4G00440	_	Protein of unknown function (DUF3741)	Formate--tetrahydrofolate ligase	_	_	2nd_PCC0.90
Potri.002G160300	AT2G45910	_	U-box domain-containing protein kinase family protein	U-box domain-containing family [Populus trichocarpa]	_	_	2nd_PCC0.90
Potri.002G160700	AT4G00355	_	_	Mesoderm induction early response isoform 1 [Theobroma cacao]	_	_	2nd_PCC0.90
Potri.002G162800	AT2G46100	_	Nuclear transport factor 2 (NTF2) family protein	Nuclear transport factor 2 family [Theobroma cacao]	_	_	2nd_PCC0.90
Potri.002G165700	AT5G24090	ATCHIA,CHIA	chitinase A	hevamine-A [Ricinus communis]	_	_	2nd_PCC0.90
Potri.002G165800	AT2G46210	_	Fatty acid/sphingolipid desaturase	delta(8)-fatty-acid desaturase 2-like	_	_	2nd_PCC0.90
Potri.002G169100	AT4G01050	TROL	thylakoid rhodanese-like	rhodanese-like domain-containing chloroplastic	_	_	2nd_PCC0.90
Potri.002G170000	AT1G01340	ACBK1,ATCNGC10,CNGC10	cyclic nucleotide gated channel 10	cyclic nucleotide-gated ion channel 1-like	_	_	2nd_PCC0.90
Potri.002G170400	AT3G61730	RMF	reduced male fertility	probable F-box At3g61730	_	_	2nd_PCC0.90
Potri.002G170900	AT1G01320	_	Tetratricopeptide repeat (TPR)-like superfamily protein	clustered mitochondria homolog [Populus euphratica]	_	_	2nd_PCC0.90
Potri.002G171200	AT3G61760	ADL1B,DL1B	DYNAMIN-like 1B	dynamin-related 5A	_	_	2nd_PCC0.90
Potri.002G172200	AT1G01250	_	Integrase-type DNA-binding superfamily protein	TINY [Populus trichocarpa]	ERF	AP2-EREBP	2nd_PCC0.90		TF
Potri.002G172900	AT4G00950	MEE47	Protein of unknown function (DUF688)	hypothetical protein POPTR_0002s17370g [Populus trichocarpa]	_	_	2nd_PCC0.90
Potri.002G173000	_	_	_	---NA---	_	_	2nd_PCC0.90
Potri.002G173700	AT4G10810	_	_	hypothetical protein POPTR_0002s17440g [Populus trichocarpa]	_	_	2nd_PCC0.90
Potri.002G174500	AT2G35930	PUB23	plant U-box 23	E3 ubiquitin- ligase PUB23-like	_	_	2nd_PCC0.90
Potri.002G178400	AT2G46760	_	D-arabinono-1,4-lactone oxidase family protein	L-gulonolactone oxidase-like	_	_	2nd_PCC0.90
Potri.002G180100	AT2G46800	ATCDF1,ATMTP1,MTP1,ZAT,ZAT1	zinc transporter of Arabidopsis thaliana	Zinc transporter of isoform 1 [Theobroma cacao]	_	_	2nd_PCC0.90
Potri.002G180400	AT2G46820	PSAP,PSI-P,PTAC8,TMP14	photosystem I P subunit	Thylakoid membrane phospho 14 kDa [Populus trichocarpa]	_	_	2nd_PCC0.90
Potri.002G181300	AT1G01050	AtPPa1,PPa1	pyrophosphorylase 1	At1g01050 T25K16_5 [Arabidopsis thaliana]	_	_	2nd_PCC0.90
Potri.002G181800	_	_	_	NAC domain-containing 69-like isoform X2	_	_	2nd_PCC0.90
Potri.002G182000	AT4G35580	NTL9	NAC transcription factor-like 9	NAC transcription factor-like 9 [Arabidopsis thaliana]	NAC	NAC	2nd_PCC0.90		TF
Potri.002G182400	AT4G35580	NTL9	NAC transcription factor-like 9	NAC domain-containing 45-like isoform X1	NAC	NAC	2nd_PCC0.90		TF
Potri.002G183900	AT2G46915	_	Protein of unknown function (DUF3754)	PREDICTED: uncharacterized protein LOC105126210 isoform X2	_	_	2nd_PCC0.90
Potri.002G184600	AT5G03050	_	_	hypothetical protein POPTR_0002s18540g [Populus trichocarpa]	_	_	2nd_PCC0.90
Potri.002G185000	AT2G46920	POL	Protein phosphatase 2C family protein	POLTERGEIST family [Populus trichocarpa]	_	_	2nd_PCC0.90
Potri.002G185300	AT5G59480	_	Haloacid dehalogenase-like hydrolase (HAD) superfamily protein	haloacid dehalogenase-like hydrolase family [Populus trichocarpa]	_	_	2nd_PCC0.90
Potri.002G185400	AT4G01660	ABC1,ATABC1,ATATH10	ABC transporter 1	aarF domain-containing kinase 4	_	_	2nd_PCC0.90
Potri.002G187200	AT3G62130	_	Pyridoxal phosphate (PLP)-dependent transferases superfamily protein	epimerase-related family [Populus trichocarpa]	_	_	2nd_PCC0.90
Potri.002G187600	AT4G01840	ATKCO5,ATTPK5,KCO5,TPK5	Ca2+ activated outward rectifying K+ channel 5	two-pore potassium channel 5-like	_	_	2nd_PCC0.90
Potri.002G189900	AT1G23800	ALDH2B,ALDH2B7	aldehyde dehydrogenase 2B7	aldehyde dehydrogenase family 2 member mitochondrial-like	_	_	2nd_PCC0.90
Potri.002G190300	AT1G02475	_	Polyketide cyclase/dehydrase and lipid transport superfamily protein	polyketide cyclase dehydrase and lipid transporter [Medicago truncatula]	_	_	2nd_PCC0.90
Potri.002G190400	AT3G62260	_	Protein phosphatase 2C family protein	probable phosphatase 2C 49	_	DBP	2nd_PCC0.90
Potri.002G193800	AT2G47710	_	Adenine nucleotide alpha hydrolases-like superfamily protein	universal stress A	_	_	2nd_PCC0.90
Potri.002G195400	AT2G47360	_	_	hypothetical protein POPTR_0002s19640g [Populus trichocarpa]	_	_	2nd_PCC0.90
Potri.002G196100	AT3G62410	CP12,CP12-2	CP12 domain-containing protein 2	calvin cycle CP12- chloroplastic	_	_	2nd_PCC0.90
Potri.002G198100	AT5G49330	ATMYB111,MYB111,PFG3	myb domain protein 111	MYB-like DNA-binding domain [Theobroma cacao]	MYB	MYB	2nd_PCC0.90		TF
Potri.002G199700	AT4G13030	_	P-loop containing nucleoside triphosphate hydrolases superfamily protein	ATP binding [Ricinus communis]	_	_	2nd_PCC0.90
Potri.002G202100	AT1G02790	PGA4	polygalacturonase 4	exopolygalacturonase clone GBGE184-like	_	_	2nd_PCC0.90
Potri.002G202200	AT1G02790	PGA4	polygalacturonase 4	Exopolygalacturonase clone GBGE184 precursor family [Populus trichocarpa]	_	_	2nd_PCC0.90
Potri.002G202300	AT4G02280	ATSUS3,SUS3	sucrose synthase 3	sucrose synthase	_	_	2nd_PCC0.90
Potri.002G202500	AT4G02320	_	Plant invertase/pectin methylesterase inhibitor superfamily	pectinesterase-like	_	_	2nd_PCC0.90
Potri.002G203500	AT4G02380	AtLEA5,SAG21	senescence-associated gene 21	Indole-3-acetic acid-induced [Ricinus communis]	_	_	2nd_PCC0.90
Potri.002G204000	AT2G47590	PHR2	photolyase/blue-light receptor 2	blue-light photoreceptor PHR2-like	_	_	2nd_PCC0.90
Potri.002G205400	AT1G02860	BAH1,NLA	SPX (SYG1/Pho81/XPR1) domain-containing protein	SPX domain-containing family [Populus trichocarpa]	_	_	2nd_PCC0.90
Potri.002G209700	AT1G03010	_	Phototropic-responsive NPH3 family protein	BTB POZ domain-containing At1g03010-like isoform X1	_	_	2nd_PCC0.90
Potri.002G210000	AT1G74680	_	Exostosin family protein	probable arabinosyltransferase ARAD1	_	_	2nd_PCC0.90
Potri.002G212600	AT3G63030	MBD4	methyl-CPG-binding domain 4	methyl- -binding domain-containing 4-like	_	_	2nd_PCC0.90
Potri.002G214800	AT1G12900	GAPA-2	glyceraldehyde 3-phosphate dehydrogenase A subunit 2	glyceraldehyde-3-phosphate dehydrogenase chloroplastic	_	_	2nd_PCC0.90
Potri.002G215100	AT2G30950	FTSH2,VAR2	FtsH extracellular protease family	ATP-dependent zinc metalloprotease FTSH chloroplastic	_	_	2nd_PCC0.90
Potri.002G215400	AT1G03310	ATISA2,BE2,DBE1,ISA2	debranching enzyme 1	isoamylase chloroplastic	_	_	2nd_PCC0.90
Potri.002G216200	AT5G58230	ATMSI1,MEE70,MSI1	Transducin/WD40 repeat-like superfamily protein	WD-40 repeat-containing MSI1-like	_	_	2nd_PCC0.90
Potri.002G217300	AT4G12650	_	Endomembrane protein 70 protein family	Transmembrane 9 superfamily member 4	_	_	2nd_PCC0.90
Potri.002G217900	AT3G07870	_	F-box and associated interaction domains-containing protein	F-box At3g07870	_	_	2nd_PCC0.90
Potri.002G220400	AT1G12900	GAPA-2	glyceraldehyde 3-phosphate dehydrogenase A subunit 2	glyceraldehyde-3-phosphate dehydrogenase chloroplastic	_	_	2nd_PCC0.90
Potri.002G220600	AT3G26630	_	Tetratricopeptide repeat (TPR)-like superfamily protein	pentatricopeptide repeat-containing chloroplastic	_	_	2nd_PCC0.90
Potri.002G221400	AT2G05070	LHCB2,LHCB2.2	photosystem II light harvesting complex gene 2.2	chlorophyll a b-binding family [Populus trichocarpa]	_	_	2nd_PCC0.90
Potri.002G222400	AT3G07810	_	RNA-binding (RRM/RBD/RNP motifs) family protein	heterogeneous nuclear ribonucleo 1-like [Populus euphratica]	_	_	2nd_PCC0.90
Potri.002G222700	AT5G47530	_	Auxin-responsive family protein	cytochrome b561 and DOMON domain-containing At5g47530-like	_	_	2nd_PCC0.90
Potri.002G223300	AT2G04780	FLA7	FASCICLIN-like arabinoogalactan 7	Fasciclin-like arabinogalactan 7 isoform 1 [Theobroma cacao]	_	_	2nd_PCC0.90
Potri.002G226900	AT3G21610	_	Acid phosphatase/vanadium-dependent haloperoxidase-related protein	Acid phosphatase vanadium-dependent haloperoxidase-related [Theobroma cacao]	_	_	2nd_PCC0.90
Potri.002G227300	AT2G32540	ATCSLB04,ATCSLB4,CSLB04	cellulose synthase-like B4	cellulose synthase H1	_	_	2nd_PCC0.90
Potri.002G230200	AT1G05230	HDG2	homeodomain GLABROUS 2	homeobox-leucine zipper HDG2-like isoform X5 [Populus euphratica]	HD-ZIP	HB	2nd_PCC0.90		TF
Potri.002G231400	AT4G08910	_	_	ATP-dependent helicase nuclease subunit A	_	_	2nd_PCC0.90
Potri.002G236800	AT3G02020	AK3	aspartate kinase 3	Aspartate kinase 3 isoform 1 [Theobroma cacao]	_	_	2nd_PCC0.90
Potri.002G237400	AT3G02060	_	DEAD/DEAH box helicase, putative	DEAD DEAH box helicase family [Populus trichocarpa]	_	_	2nd_PCC0.90
Potri.002G239700	AT4G12800	PSAL	photosystem I subunit l	photosystem I reaction center subunit chloroplastic-like	_	_	2nd_PCC0.90
Potri.002G239900	AT5G48385	_	FRIGIDA-like protein	FRIGIDA 3 [Populus euphratica]	_	_	2nd_PCC0.90
Potri.002G241300	AT3G24770	CLE41	CLAVATA3/ESR-RELATED 41	CLAVATA3 ESR (CLE)-related TDIF-like	_	_	2nd_PCC0.90
Potri.002G241500	AT2G02850	ARPN	plantacyanin	basic blue -like	_	_	2nd_PCC0.90
Potri.002G241600	AT3G07070	_	Protein kinase superfamily protein	serine threonine- kinase At3g07070-like	_	_	2nd_PCC0.90
Potri.002G243300	AT3G24860	_	Homeodomain-like superfamily protein	trihelix transcription factor ASIL1	Trihelix	Trihelix	2nd_PCC0.90		TF
Potri.002G247900	AT3G07320	_	O-Glycosyl hydrolases family 17 protein	probable glucan endo-1,3-beta-glucosidase A6	_	_	2nd_PCC0.90
Potri.002G248500	AT3G07340	_	basic helix-loop-helix (bHLH) DNA-binding superfamily protein	transcription factor bHLH62	bHLH	bHLH	2nd_PCC0.90		TF
Potri.002G248600	AT3G07360	ATPUB9,PUB9	plant U-box 9	U-box domain-containing 9-like isoform X1	_	_	2nd_PCC0.90
Potri.002G251600	AT5G48460	_	Actin binding Calponin homology (CH) domain-containing protein	Fimbrin 2	_	_	2nd_PCC0.90
Potri.002G252000	AT3G24650	ABI3,SIS10	AP2/B3-like transcriptional factor family protein	abscisic acid insensitivity partial [Populus balsamifera]	B3	ABI3VP1	2nd_PCC0.90		TF
Potri.002G252400	_	_	_	glycine-rich family [Populus trichocarpa]	_	_	2nd_PCC0.90
Potri.002G253800	AT2G20260	PSAE-2	photosystem I subunit E-2	PSI reaction center subunit III [Citrus sinensis]	_	_	2nd_PCC0.90
Potri.002G254900	AT5G43940	ADH2,ATGSNOR1,GSNOR,HOT5,PAR2	GroES-like zinc-binding dehydrogenase family protein	alcohol dehydrogenase class-3	_	_	2nd_PCC0.90
Potri.002G256400	AT4G28660	PSB28	photosystem II reaction center PSB28 protein	photosystem II reaction center PSB28 chloroplastic	_	_	2nd_PCC0.90
Potri.002G256900	AT4G17940	_	Tetratricopeptide repeat (TPR)-like superfamily protein	Tetratricopeptide repeat-like superfamily isoform 2 [Theobroma cacao]	_	_	2nd_PCC0.90
Potri.002G257400	AT5G43990	SDG18,SUVR2	SET-domain containing protein lysine methyltransferase family protein	histone-lysine N-methyltransferase SUVR2 isoform X1 [Jatropha curcas]	_	SET	2nd_PCC0.90
Potri.002G257700	AT1G04040	_	HAD superfamily, subfamily IIIB acid phosphatase	acid phosphatase 1	_	_	2nd_PCC0.90
Potri.002G257900	AT5G44030	CESA4,IRX5,NWS2	cellulose synthase A4	cellulose synthase 4 [Populus tomentosa]	_	_	2nd_PCC0.90
Potri.002G260000	AT1G75250	ATRL6,RL6,RSM3	RAD-like 6	RADIALIS-like 3	MYB_related	MYB-related	2nd_PCC0.90		TF
Potri.002G261700	AT5G42710	_	_	Cytochrome c oxidase subunit 3	_	_	2nd_PCC0.90
Potri.003G000400	AT1G14440	AtHB31,HB31	homeobox protein 31	zinc-finger homeodomain 4	ZF-HD	zf-HD	2nd_PCC0.90		TF
Potri.003G005800	AT1G57770	_	FAD/NAD(P)-binding oxidoreductase family protein	prolycopene chloroplastic isoform X2	_	_	2nd_PCC0.90
Potri.003G005900	AT1G09840	ATSK41,SK41	shaggy-like protein kinase 41	Shaggy kinase 41 isoform 1 [Theobroma cacao]	_	_	2nd_PCC0.90
Potri.003G006000	AT4G37370	CYP81D8	cytochrome P450, family 81, subfamily D, polypeptide 8	cytochrome P450 family [Populus trichocarpa]	_	_	2nd_PCC0.90
Potri.003G006100	AT4G24275	_	_	G patch domain-containing 8-like	_	_	2nd_PCC0.90
Potri.003G006300	AT5G49910	cpHsc70-2,CPHSC70-2EAT SHOCK PROTEIN 70-2,HSC70-7	chloroplast heat shock protein 70-2	Stromal 70 kDa heat shock-related family [Populus trichocarpa]	_	_	2nd_PCC0.90
Potri.003G008600	AT3G02430	_	Protein of unknown function (DUF679)	hypothetical protein POPTR_0022s00700g [Populus trichocarpa]	_	_	2nd_PCC0.90
Potri.003G011300	AT4G06599	_	ubiquitin family protein	ubiquitin-like domain-containing CTD phosphatase	_	_	2nd_PCC0.90
Potri.003G011700	AT4G06599	_	ubiquitin family protein	ubiquitin-like domain-containing CTD phosphatase	_	_	2nd_PCC0.90
Potri.003G015200	AT1G60950	ATFD2,FED A	2Fe-2S ferredoxin-like superfamily protein	ferredoxin I family [Populus trichocarpa]	_	_	2nd_PCC0.90
Potri.003G019800	AT3G06470	_	GNS1/SUR4 membrane protein family	elongation of fatty acids A-like	_	_	2nd_PCC0.90
Potri.003G020400	AT1G15820	CP24,LHCB6	light harvesting complex photosystem II subunit 6	Chlorophyll a-b binding CP24 chloroplastic	_	_	2nd_PCC0.90
Potri.003G020700	AT3G26070	_	Plastid-lipid associated protein PAP / fibrillin family protein	probable plastid-lipid-associated chloroplastic isoform X1	_	_	2nd_PCC0.90
Potri.003G021800	AT1G68140	_	Protein of unknown function (DUF1644)	Zinc finger and BTB domain-containing 48 isoform 1 [Theobroma cacao]	_	_	2nd_PCC0.90
Potri.003G022400	_	_	_	gelsolin-related of 125 kDa-like	_	_	2nd_PCC0.90
Potri.003G025500	AT1G15780	_	_	mediator of RNA polymerase II transcription subunit 15a-like	_	_	2nd_PCC0.90
Potri.003G028600	AT4G34138	UGT73B1	UDP-glucosyl transferase 73B1	scopoletin glucosyltransferase-like	_	_	2nd_PCC0.90
Potri.003G030300	AT3G18430	_	Calcium-binding EF-hand family protein	calcineurin subunit B-like [Pyrus x bretschneideri]	_	_	2nd_PCC0.90
Potri.003G031000	AT1G15290	_	Tetratricopeptide repeat (TPR)-like superfamily protein	clustered mitochondria homolog	_	_	2nd_PCC0.90
Potri.003G031800	AT1G80030	_	Molecular chaperone Hsp40/DnaJ family protein	Molecular chaperone Hsp40 family isoform 1 [Theobroma cacao]	_	_	2nd_PCC0.90
Potri.003G034200	AT1G51700	ADOF1,DOF1	DOF zinc finger protein 1	dof zinc finger -like	Dof	C2C2-Dof	2nd_PCC0.90		TF
Potri.003G039000	AT1G72970	EDA17,HTH	Glucose-methanol-choline (GMC) oxidoreductase family protein	adhesion of calyx edges family [Populus trichocarpa]	_	_	2nd_PCC0.90
Potri.003G039700	AT3G13850	LBD22	LOB domain-containing protein 22	LOB domain-containing 22-like	LBD	LOB	2nd_PCC0.90		TF
Potri.003G040900	AT1G17640	_	RNA-binding (RRM/RBD/RNP motifs) family protein	heterogeneous nuclear ribonucleo 1 [Jatropha curcas]	_	_	2nd_PCC0.90
Potri.003G043200	AT1G60970	_	SNARE-like superfamily protein	coatomer subunit zeta-1-like	_	_	2nd_PCC0.90
Potri.003G045000	AT2G25930	ELF3,PYK20	hydroxyproline-rich glycoprotein family protein	early flowering partial [Populus balsamifera]	_	_	2nd_PCC0.90
Potri.003G045200	AT1G51760	IAR3,JR3	peptidase M20/M25/M40 family protein	IAA-amino acid hydrolase ILR1-like 4	_	_	2nd_PCC0.90
Potri.003G046600	AT2G02410	_	_	unknown	_	_	2nd_PCC0.90
Potri.003G046800	AT1G31770	ABCG14	ATP-binding cassette 14	ABC transporter G family member 14	_	_	2nd_PCC0.90
Potri.003G051400	AT3G27750	_	_	Emb: [Theobroma cacao]	_	_	2nd_PCC0.90
Potri.003G052500	AT1G52230	PSAH-2,PSAH2,PSI-H	photosystem I subunit H2	photosystem I 11K family [Populus trichocarpa]	_	_	2nd_PCC0.90
Potri.003G053000	AT2G25737	_	Sulfite exporter TauE/SafE family protein	Sulfite exporter family [Theobroma cacao]	_	_	2nd_PCC0.90
Potri.003G053800	AT3G16060	_	ATP binding microtubule motor family protein	kinesin motor family [Populus trichocarpa]	_	_	2nd_PCC0.90
Potri.003G058500	AT1G80380	_	P-loop containing nucleoside triphosphate hydrolases superfamily protein	D-glycerate 3- chloroplastic	_	_	2nd_PCC0.90
Potri.003G059800	AT5G25460	_	Protein of unknown function, DUF642	Agmatine deiminase	_	_	2nd_PCC0.90
Potri.003G061900	AT5G11280	_	_	hypothetical protein POPTR_0003s06040g [Populus trichocarpa]	_	_	2nd_PCC0.90
Potri.003G062200	AT1G15400	_	_	hypothetical protein POPTR_0003s06070g [Populus trichocarpa]	_	_	2nd_PCC0.90
Potri.003G062400	AT1G80160	_	Lactoylglutathione lyase / glyoxalase I family protein	lactoylglutathione lyase family [Populus trichocarpa]	_	_	2nd_PCC0.90
Potri.003G062500	_	_	_	---NA---	_	_	2nd_PCC0.90
Potri.003G068800	AT3G42880	_	Leucine-rich repeat protein kinase family protein	probable inactive leucine-rich repeat receptor kinase At5g20690	_	_	2nd_PCC0.90
Potri.003G069700	AT5G66840	_	SAP domain-containing protein	zinc finger CCCH domain-containing 62-like	C3H	C3H	2nd_PCC0.90		TF
Potri.003G071400	AT5G40990	GLIP1	GDSL lipase 1	zinc finger [Ricinus communis]	_	_	2nd_PCC0.90
Potri.003G072900	AT1G68840	EDF2,RAP2.8,RAV2,TEM2	related to ABI3/VP1 2	AP2 ERF and B3 domain-containing transcription repressor RAV2-like [Populus euphratica]	B3	AP2-EREBP	2nd_PCC0.90		TF
Potri.003G073200	AT3G06840	_	_	hypothetical protein POPTR_0003s07080g [Populus trichocarpa]	_	_	2nd_PCC0.90
Potri.003G073300	AT1G72310	ATL3	RING/U-box superfamily protein	RING-H2 finger ATL3	_	_	2nd_PCC0.90
Potri.003G073400	AT1G53800	_	_	Muscle M-line assembly unc- isoform 2 [Theobroma cacao]	_	_	2nd_PCC0.90
Potri.003G074000	AT1G72300	_	Leucine-rich receptor-like protein kinase family protein	tyrosine-sulfated glycopeptide receptor 1	_	_	2nd_PCC0.90
Potri.003G074600	AT4G20050	QRT3	Pectin lyase-like superfamily protein	polygalacturonase QRT3	_	_	2nd_PCC0.90
Potri.003G075200	AT5G05280	_	RING/U-box superfamily protein	RING-H2 finger ATL74-like	_	_	2nd_PCC0.90
Potri.003G076700	_	_	_	transmembrane [Medicago truncatula]	_	_	2nd_PCC0.90
Potri.003G078500	AT4G17370	_	Oxidoreductase family protein	trans-1,2-dihydrobenzene-1,2-diol dehydrogenase	_	_	2nd_PCC0.90
Potri.003G078800	AT5G47430	_	DWNN domain, a CCHC-type zinc finger	DWNN domain isoform 1 [Theobroma cacao]	_	_	2nd_PCC0.90
Potri.003G079200	AT4G16760	ACX1,ATACX1	acyl-CoA oxidase 1	peroxisomal acyl-coenzyme A oxidase 1-like	_	_	2nd_PCC0.90
Potri.003G079900	AT4G16790	_	hydroxyproline-rich glycoprotein family protein	serine arginine repetitive matrix 1-like	_	_	2nd_PCC0.90
Potri.003G081200	AT4G17500	ATERF-1,ERF-1	ethylene responsive element binding factor 1	ethylene-responsive transcription factor 1A-like	ERF	AP2-EREBP	2nd_PCC0.90		TF
Potri.003G081800	AT1G02130	ARA-5,ARA5,ATRAB1B,ATRABD2A,RA-5,RABD2A	RAS 5	GTP-binding YPTM2	_	_	2nd_PCC0.90
Potri.003G082900	_	_	_	hypothetical protein POPTR_0003s08100g [Populus trichocarpa]	_	_	2nd_PCC0.90
Potri.003G083300	AT4G17040	CLPR4	CLP protease R subunit 4	CLP protease R subunit 4 isoform 1 [Theobroma cacao]	_	_	2nd_PCC0.90
Potri.003G085200	AT2G35190	ATNPSN11,NPSN11,NSPN11	novel plant snare 11	SNARE 11 family [Populus trichocarpa]	_	_	2nd_PCC0.90
Potri.003G086600	AT5G38610	_	Plant invertase/pectin methylesterase inhibitor superfamily protein	invertase inhibitor	_	_	2nd_PCC0.90
Potri.003G088800	AT1G32450	NRT1.5	nitrate transporter 1.5	proton-dependent oligopeptide transport family [Populus trichocarpa]	_	_	2nd_PCC0.90
Potri.003G090000	AT2G35330	_	RING/U-box superfamily protein	zinc finger family [Populus trichocarpa]	_	_	2nd_PCC0.90
Potri.003G090100	AT4G35470	PIRL4	plant intracellular ras group-related LRR 4	plant intracellular Ras-group-related LRR 5-like	_	_	2nd_PCC0.90
Potri.003G091000	AT3G02890	_	RING/FYVE/PHD zinc finger superfamily protein	Bromodomain adjacent to zinc finger domain 2A	_	_	2nd_PCC0.90
Potri.003G093100	AT3G03550	_	RING/U-box superfamily protein	RING-H2 finger ATL52-like	_	_	2nd_PCC0.90
Potri.003G095100	AT1G32310	_	_	Valine--tRNA ligase	_	_	2nd_PCC0.90
Potri.003G095500	AT2G35470	_	_	Ribosome maturation factor rimM	_	_	2nd_PCC0.90
Potri.003G095700	AT1G32250	_	Calcium-binding EF-hand family protein	probable calcium-binding CML11 [Populus euphratica]	_	_	2nd_PCC0.90
Potri.003G096600	AT2G35500	SKL2	shikimate kinase like 2	probable inactive shikimate kinase like chloroplastic	_	_	2nd_PCC0.90
Potri.003G099200	AT1G58602	_	LRR and NB-ARC domains-containing disease resistance protein	NBS-LRR resistance gene ARGH35 [Populus trichocarpa]	_	_	2nd_PCC0.90
Potri.003G099400	AT1G32060	PRK	phosphoribulokinase	Phosphoribulokinase family [Populus trichocarpa]	_	_	2nd_PCC0.90
Potri.003G100300	AT5G48790	_	Domain of unknown function (DUF1995)	LOW PSII ACCUMULATION chloroplastic-like [Jatropha curcas]	_	_	2nd_PCC0.90
Potri.003G100600	AT4G19040	EDR2	ENHANCED DISEASE RESISTANCE 2	pleckstrin homology domain-containing family [Populus trichocarpa]	_	_	2nd_PCC0.90
Potri.003G101700	_	_	_	coiled-coil domain-containing 89-like isoform X3	_	_	2nd_PCC0.90
Potri.003G103000	AT4G19140	_	_	hypothetical protein POPTR_0003s10200g [Populus trichocarpa]	_	_	2nd_PCC0.90
Potri.003G103900	AT1G32350	AOX1D	alternative oxidase 1D	ubiquinol oxidase mitochondrial	_	_	2nd_PCC0.90
Potri.003G105000	AT1G31420	FEI1	Leucine-rich repeat protein kinase family protein	LRR receptor-like serine threonine- kinase FEI 1 [Populus euphratica]	_	_	2nd_PCC0.90
Potri.003G105900	AT4G19430	_	_	[Arabidopsis thaliana]	_	_	2nd_PCC0.90
Potri.003G109400	AT4G25230	RIN2	RPM1 interacting protein 2	zinc finger family [Populus trichocarpa]	_	_	2nd_PCC0.90
Potri.003G111400	AT4G12520	_	Bifunctional inhibitor/lipid-transfer protein/seed storage 2S albumin superfamily protein	family [Populus trichocarpa]	_	_	2nd_PCC0.90
Potri.003G112400	AT4G12430	_	Haloacid dehalogenase-like hydrolase (HAD) superfamily protein	probable trehalose-phosphate phosphatase F [Populus euphratica]	_	_	2nd_PCC0.90
Potri.003G112700	AT4G12420	SKU5	Cupredoxin superfamily protein	monocopper oxidase SKU5	_	_	2nd_PCC0.90
Potri.003G112800	AT2G45190	AFO,FIL,YAB1	Plant-specific transcription factor YABBY family protein	YABBY 4-like	YABBY	C2C2-YABBY	2nd_PCC0.90		TF
Potri.003G112900	AT1G12250	_	Pentapeptide repeat-containing protein	thylakoid lumenal chloroplastic isoform X1	_	_	2nd_PCC0.90
Potri.003G115700	AT1G12330	_	_	Cyclin-dependent kinase-like 5	_	_	2nd_PCC0.90
Potri.003G115900	AT1G62870	_	_	isoform 1 [Theobroma cacao]	_	_	2nd_PCC0.90
Potri.003G116500	AT4G12080	AHL1,ATAHL1	AT-hook motif nuclear-localized protein 1	DNA-binding ESCAROLA	_	_	2nd_PCC0.90
Potri.003G118100	AT4G37740	AtGRF2,GRF2	growth-regulating factor 2	growth-regulating factor 10-like	GRF	GRF	2nd_PCC0.90		TF
Potri.003G118200	AT2G45550	CYP76C4	cytochrome P450, family 76, subfamily C, polypeptide 4	geraniol 8-hydroxylase-like	_	_	2nd_PCC0.90
Potri.003G118600	AT3G58630	_	sequence-specific DNA binding transcription factors	transcription [Ricinus communis]	Trihelix	Trihelix	2nd_PCC0.90		TF
Potri.003G119200	AT4G22890	PGR5-LIKE A	PGR5-LIKE A	Pgr5-like a isoform 1 [Theobroma cacao]	_	_	2nd_PCC0.90
Potri.003G121000	AT4G23010	ATUTR2,UTR2	UDP-galactose transporter 2	UDP-galactose UDP-glucose transporter 2-like	_	_	2nd_PCC0.90
Potri.003G121600	AT4G20360	ATRAB8D,ATRABE1B,RABE1b	RAB GTPase homolog E1B	elongation factor chloroplastic-like	_	_	2nd_PCC0.90
Potri.003G123300	AT4G11680	_	Zinc finger, C3HC4 type (RING finger) family protein	E3 ubiquitin- ligase At1g12760-like isoform X2	_	_	2nd_PCC0.90
Potri.003G124200	AT1G12800	_	Nucleic acid-binding, OB-fold-like protein	S1 RNA-binding domain-containing family [Populus trichocarpa]	_	_	2nd_PCC0.90
Potri.003G125300	AT3G14260	_	Protein of unknown function (DUF567)	LURP-one-related 11-like	_	_	2nd_PCC0.90
Potri.003G125400	AT5G23860	TUB8	tubulin beta 8	tubulin beta-2 chain	_	_	2nd_PCC0.90
Potri.003G127400	AT4G11560	_	bromo-adjacent homology (BAH) domain-containing protein	bromo-adjacent homology (BAH) domain-containing family [Populus trichocarpa]	_	_	2nd_PCC0.90
Potri.003G127700	AT5G55150	_	Protein of unknown function (DUF295)	F-box At5g55150	_	_	2nd_PCC0.90
Potri.003G128800	AT4G23420	_	NAD(P)-binding Rossmann-fold superfamily protein	short-chain dehydrogenase TIC chloroplastic-like	_	_	2nd_PCC0.90
Potri.003G129100	AT1G63710	CYP86A7	cytochrome P450, family 86, subfamily A, polypeptide 7	cytochrome P450 family [Populus trichocarpa]	_	_	2nd_PCC0.90
Potri.003G129900	AT5G41350	_	RING/U-box superfamily protein	E3 ubiquitin- ligase At3g02290	_	_	2nd_PCC0.90
Potri.003G134300	AT1G64150	_	Uncharacterized protein family (UPF0016)	GDT1 chloroplastic isoform X2	_	_	2nd_PCC0.90
Potri.003G135400	AT4G23720	_	Protein of unknown function (DUF1191)	[Ricinus communis]	_	_	2nd_PCC0.90
Potri.003G135800	AT3G59140	ATMRP14,MRP14	multidrug resistance-associated protein 14	ABC transporter C family member 10-like isoform X1	_	_	2nd_PCC0.90
Potri.003G136200	AT1G64230	UBC28	ubiquitin-conjugating enzyme 28	ubiquitin conjugating-like enzyme family [Populus trichocarpa]	_	_	2nd_PCC0.90
Potri.003G137000	AT1G64300	_	Protein kinase family protein	Kinase family isoform 1 [Theobroma cacao]	_	_	2nd_PCC0.90
Potri.003G138200	AT4G01070	GT72B1,UGT72B1	UDP-Glycosyltransferase superfamily protein	hydroquinone glucosyltransferase-like	_	_	2nd_PCC0.90
Potri.003G138600	AT4G11070	AtWRKY41,WRKY41	WRKY family transcription factor	WRKY transcription factor 53 family [Populus trichocarpa]	WRKY	WRKY	2nd_PCC0.90		TF
Potri.003G138700	_	_	_	hypothetical protein POPTR_0003s13850g [Populus trichocarpa]	_	_	2nd_PCC0.90
Potri.003G140400	AT4G23890	_	_	NAD(P)H-quinone oxidoreductase subunit chloroplastic	_	_	2nd_PCC0.90
Potri.003G140800	AT1G64430	_	Pentatricopeptide repeat (PPR) superfamily protein	Pentatricopeptide repeat (PPR) superfamily isoform 2 [Theobroma cacao]	_	_	2nd_PCC0.90
Potri.003G141900	AT5G42050	_	DCD (Development and Cell Death) domain protein	probable serine threonine- kinase clkA	_	_	2nd_PCC0.90
Potri.003G144600	AT5G42000	_	ORMDL family protein	ORM1 3 [Tarenaya hassleriana]	_	_	2nd_PCC0.90
Potri.003G151800	AT2G02370	_	SNARE associated Golgi protein family	Golgi apparatus membrane TVP38 [Prunus mume]	_	_	2nd_PCC0.90
Potri.003G152000	_	_	_	hypothetical protein POPTR_0003s15180g [Populus trichocarpa]	_	_	2nd_PCC0.90
Potri.003G153500	_	_	_	---NA---	_	_	2nd_PCC0.90
Potri.003G154000	_	_	_	---NA---	_	_	2nd_PCC0.90
Potri.003G155100	AT4G20130	PTAC14	plastid transcriptionally active 14	ribulose-1,5 bisphosphate carboxylase oxygenase large subunit N- chloroplastic isoform X1	_	_	2nd_PCC0.90
Potri.003G155800	AT5G02270	ATNAP9,NAP9	non-intrinsic ABC protein 9	ABC transporter I family member 20	_	_	2nd_PCC0.90
Potri.003G156100	AT1G30870	_	Peroxidase superfamily protein	peroxidase 7	_	_	2nd_PCC0.90
Potri.003G156500	AT5G44680	_	DNA glycosylase superfamily protein	DNA-3-methyladenine [Ricinus communis]	_	_	2nd_PCC0.90
Potri.003G157100	AT4G20260	ATPCAP1,PCAP1	plasma-membrane associated cation-binding protein 1	DREPP plasma membrane polypeptide family [Populus trichocarpa]	_	_	2nd_PCC0.90
Potri.003G159800	AT5G47910	ATRBOHD,RBOHD	respiratory burst oxidase homologue D	respiratory burst oxidase homolog D-like	_	_	2nd_PCC0.90
Potri.003G160700	AT1G63060	_	_	Ribosome biogenesis NEP1- [Theobroma cacao]	_	_	2nd_PCC0.90
Potri.003G161100	AT1G12880	atnudt12,NUDT12	nudix hydrolase homolog 12	nudix hydrolase mitochondrial-like	_	_	2nd_PCC0.90
Potri.003G162100	AT1G01630	_	Sec14p-like phosphatidylinositol transfer family protein	random slug 5-like	_	_	2nd_PCC0.90
Potri.003G162200	AT5G13430	_	Ubiquinol-cytochrome C reductase iron-sulfur subunit	cytochrome b-c1 complex subunit Rieske- mitochondrial-like	_	_	2nd_PCC0.90
Potri.003G163000	AT2G33550	_	Homeodomain-like superfamily protein	gt-2-related family [Populus trichocarpa]	Trihelix	Trihelix	2nd_PCC0.90		TF
Potri.003G165200	AT5G13210	_	Uncharacterised conserved protein UCP015417, vWA	plant T31B5-30	_	_	2nd_PCC0.90
Potri.003G165600	AT5G13200	_	GRAM domain family protein	GEM 5	_	_	2nd_PCC0.90
Potri.003G165700	AT5G13200	_	GRAM domain family protein	GEM 5	_	_	2nd_PCC0.90
Potri.003G165900	AT5G13190	_	_	lipopolysaccharide-induced tumor necrosis factor-alpha factor homolog [Jatropha curcas]	_	_	2nd_PCC0.90
Potri.003G168800	AT1G27980	ATDPL1,DPL1	dihydrosphingosine phosphate lyase	sphingosine-1-phosphate lyase	_	_	2nd_PCC0.90
Potri.003G169100	AT5G13080	ATWRKY75,WRKY75	WRKY DNA-binding protein 75	probable WRKY transcription factor 75	WRKY	WRKY	2nd_PCC0.90		TF
Potri.003G171500	AT3G61470	LHCA2	photosystem I light harvesting complex gene 2	chlorophyll a b-binding type II precursor [Populus trichocarpa]	_	_	2nd_PCC0.90
Potri.003G172400	AT1G27950	LTPG1	glycosylphosphatidylinositol-anchored lipid protein transfer 1	GPI-anchored precursor [Populus trichocarpa]	_	_	2nd_PCC0.90
Potri.003G173300	AT1G27920	MAP65-8	microtubule-associated protein 65-8	65-kDa microtubule-associated 8	_	_	2nd_PCC0.90
Potri.003G174600	AT4G13590	_	Uncharacterized protein family (UPF0016)	GDT1 chloroplastic	_	_	2nd_PCC0.90
Potri.003G174800	AT3G24050	GATA1	GATA transcription factor 1	GATA transcription factor 1	GATA	C2C2-GATA	2nd_PCC0.90		TF
Potri.003G175600	AT1G04670	_	_	pollen-preferential [Brassica rapa chinensis]	_	_	2nd_PCC0.90
Potri.003G176100	AT1G04700	_	PB1 domain-containing protein tyrosine kinase	serine threonine [Ricinus communis]	_	_	2nd_PCC0.90
Potri.003G176700	AT5G13930	ATCHS,CHS,TT4	Chalcone and stilbene synthase family protein	naregenin-chalcone synthase family [Populus trichocarpa]	_	_	2nd_PCC0.90
Potri.003G177700	AT1G04760	ATVAMP726,VAMP726	vesicle-associated membrane protein 726	synptobrevin-related family [Populus trichocarpa]	_	_	2nd_PCC0.90
Potri.003G179500	AT2G25220	_	Protein kinase superfamily protein	probable receptor kinase At1g80640 [Populus euphratica]	_	_	2nd_PCC0.90
Potri.003G180600	AT5G10970	_	C2H2 and C2HC zinc fingers superfamily protein	zinc finger 3-like	C2H2	C2H2	2nd_PCC0.90		TF
Potri.003G181000	AT1G15910	_	XH/XS domain-containing protein	XH domain-containing family [Populus trichocarpa]	_	_	2nd_PCC0.90
Potri.003G182200	AT1G80840	ATWRKY40,WRKY40	WRKY DNA-binding protein 40	probable WRKY transcription factor 40	WRKY	WRKY	2nd_PCC0.90		TF
Potri.003G182300	AT5G57970	_	DNA glycosylase superfamily protein	GMP synthase [glutamine-hydrolyzing]	_	_	2nd_PCC0.90
Potri.003G182500	AT2G23060	_	Acyl-CoA N-acyltransferases (NAT) superfamily protein	probable N-acetyltransferase HLS1	_	GNAT	2nd_PCC0.90
Potri.003G183200	AT1G15520	ABCG40,ATABCG40,ATPDR12,PDR12	pleiotropic drug resistance 12	pleiotropic drug resistance 1-like	_	_	2nd_PCC0.90
Potri.003G183700	AT1G80920	J8	Chaperone DnaJ-domain superfamily protein	DNAJ heat shock N-terminal domain-containing family [Populus trichocarpa]	_	_	2nd_PCC0.90
Potri.003G183800	AT4G31860	_	Protein phosphatase 2C family protein	probable phosphatase 2C 60 isoform X1 [Nelumbo nucifera]	_	_	2nd_PCC0.90
Potri.003G184000	AT3G12580	ATHSP70,HSP70	heat shock protein 70	heat shock 70 cognate [Populus trichocarpa]	_	_	2nd_PCC0.90
Potri.003G186500	AT1G16180	_	Serinc-domain containing serine and sphingolipid biosynthesis protein	Serinc-domain containing serine and sphingolipid biosynthesis isoform 1 [Theobroma cacao]	_	_	2nd_PCC0.90
Potri.003G188700	AT1G73100	SDG19,SUVH3	SU(VAR)3-9 homolog 3	Histone-lysine N-methyltransferase family [Populus trichocarpa]	_	SET	2nd_PCC0.90
Potri.003G188800	AT5G07010	ATST2A,ST2A	sulfotransferase 2A	cytosolic sulfotransferase 15-like	_	_	2nd_PCC0.90
Potri.003G191200	AT2G03220	ATFT1,ATFUT1,FT1,MUR2	fucosyltransferase 1	Galactoside 2-alpha-L- [Ricinus communis]	_	_	2nd_PCC0.90
Potri.003G192800	AT5G07020	_	proline-rich family protein	Proline-rich family [Theobroma cacao]	_	_	2nd_PCC0.90
Potri.003G193700	AT5G06990	_	Protein of unknown function, DUF617	MIZU-KUSSEI 1-like	_	_	2nd_PCC0.90
Potri.003G194600	AT3G12250	BZIP45,TGA6	TGACG motif-binding factor 6	transcription factor TGA2-like isoform X1 [Populus euphratica]	bZIP	bZIP	2nd_PCC0.90		TF
Potri.003G195400	AT1G08315	_	ARM repeat superfamily protein	U-box domain-containing 4-like	_	_	2nd_PCC0.90
Potri.003G196200	_	_	_	hypothetical protein POPTR_0003s19560g [Populus trichocarpa]	_	_	2nd_PCC0.90
Potri.003G197500	AT3G57040	ARR9,ATRR4	response regulator 9	two-component response regulator ARR8-like	_	Orphans	2nd_PCC0.90
Potri.003G198100	AT5G13810	_	Glutaredoxin family protein	electron [Ricinus communis]	_	_	2nd_PCC0.90
Potri.003G200300	AT3G54500	_	_	hypothetical protein POPTR_0178s00220g [Populus trichocarpa]	_	_	2nd_PCC0.90
Potri.003G204900	AT5G19620	ATOEP80,EMB213,OEP80,TOC75	outer envelope protein of 80 kDa	Outer envelope of 80 kDa isoform 2 [Theobroma cacao]	_	_	2nd_PCC0.90
Potri.003G210500	AT1G73730	AtEIL3,ATSLIM,EIL3,SLIM1	ETHYLENE-INSENSITIVE3-like 3	Ethylene-insensitive 3f isoform 1 [Theobroma cacao]	EIL	EIL	2nd_PCC0.90		TF
Potri.003G212100	_	_	_	G-type lectin S-receptor-like serine threonine- kinase RLK1 [Morus notabilis]	_	_	2nd_PCC0.90
Potri.003G214500	AT5G19890	_	Peroxidase superfamily protein	peroxidase N	_	_	2nd_PCC0.90
Potri.003G219000	AT4G25650	ACD1-LIKE,PTC52,TIC55-IV	ACD1-like	protochlorophyllide-dependent translocon component chloroplastic-like	_	_	2nd_PCC0.90
Potri.003G219200	AT4G08810	SUB1	calcium ion binding	Calcium ion binding [Theobroma cacao]	_	_	2nd_PCC0.90
Potri.003G219700	AT5G19850	_	alpha/beta-Hydrolases superfamily protein	chloroplastic-like isoform X1	_	_	2nd_PCC0.90
Potri.003G220900	AT5G56540	AGP14,ATAGP14	arabinogalactan protein 14	arabinogalactan 13 [Populus trichocarpa]	_	_	2nd_PCC0.90
Potri.003G222200	AT1G55480	ZKT	protein containing PDZ domain, a K-box domain, and a TPR region	binding [Ricinus communis]	_	_	2nd_PCC0.90
Potri.003G222700	AT3G13460	ECT2	evolutionarily conserved C-terminal region 2	Evolutionarily conserved C-terminal region 2 isoform 2 [Theobroma cacao]	_	_	2nd_PCC0.90
Potri.004G000700	AT4G16340	SPK1	guanyl-nucleotide exchange factors;GTPase binding;GTP binding	dedicator of cytokinesis 8 isoform X1 [Vitis vinifera]	_	_	2nd_PCC0.90
Potri.004G004900	AT4G22140	EBS	PHD finger family protein / bromo-adjacent homology (BAH) domain-containing protein	bromo-adjacent homology (BAH) domain-containing family [Populus trichocarpa]	_	PHD	2nd_PCC0.90
Potri.004G006400	AT3G17070	_	Peroxidase family protein	peroxidase 29-like	_	_	2nd_PCC0.90
Potri.004G007500	AT1G62300	ATWRKY6,WRKY6	WRKY family transcription factor	WRKY transcription factor 6 family [Populus trichocarpa]	WRKY	WRKY	2nd_PCC0.90		TF
Potri.004G007600	AT1G11910	APA1,ATAPA1	aspartic proteinase A1	aspartic ase-like [Populus euphratica]	_	_	2nd_PCC0.90
Potri.004G010500	AT1G11820	_	O-Glycosyl hydrolases family 17 protein	glucan endo-1,3-beta-glucosidase 1	_	_	2nd_PCC0.90
Potri.004G012500	AT5G40010	AATP1	AAA-ATPase 1	probable mitochondrial chaperone BCS1-B	_	_	2nd_PCC0.90
Potri.004G013200	AT1G11840	ATGLX1,GLX1	glyoxalase I homolog	lactoylglutathione lyase	_	_	2nd_PCC0.90
Potri.004G013600	AT1G11740	_	ankyrin repeat family protein	Ankyrin repeat family isoform 1 [Theobroma cacao]	_	_	2nd_PCC0.90
Potri.004G013700	AT1G62040	ATG8C	Ubiquitin-like superfamily protein	autophagy-related 8C-like isoform X1	_	_	2nd_PCC0.90
Potri.004G015300	AT4G21960	PRXR1	Peroxidase superfamily protein	Peroxidase 42 precursor family [Populus trichocarpa]	_	_	2nd_PCC0.90
Potri.004G016500	AT4G02250	_	Plant invertase/pectin methylesterase inhibitor superfamily protein	invertase pectin methylesterase inhibitor family [Populus trichocarpa]	_	_	2nd_PCC0.90
Potri.004G018800	AT1G11600	CYP77B1	cytochrome P450, family 77, subfamily B, polypeptide 1	cytochrome P450 family [Populus trichocarpa]	_	_	2nd_PCC0.90
Potri.004G019000	AT1G11600	CYP77B1	cytochrome P450, family 77, subfamily B, polypeptide 1	cytochrome [Ricinus communis]	_	_	2nd_PCC0.90
Potri.004G019200	_	_	_	---NA---	_	_	2nd_PCC0.90
Potri.004G019300	AT1G61820	BGLU46	beta glucosidase 46	glycosyl hydrolase family 1 family [Populus trichocarpa]	_	_	2nd_PCC0.90
Potri.004G020400	AT4G04890	PDF2	protodermal factor 2	homeobox-leucine zipper MERISTEM L1-like [Populus euphratica]	HD-ZIP	HB	2nd_PCC0.90		TF
Potri.004G021100	AT1G24020	MLP423	MLP-like protein 423	major allergen Pru ar 1-like	_	_	2nd_PCC0.90
Potri.004G022500	AT5G15170	TDP1	tyrosyl-DNA phosphodiesterase-related	tyrosyl-DNA phosphodiesterase 1-like	_	_	2nd_PCC0.90
Potri.004G028600	AT1G11340	_	S-locus lectin protein kinase family protein	G-type lectin S-receptor-like serine threonine- kinase RKS1 [Morus notabilis]	_	_	2nd_PCC0.90
Potri.004G028700	AT1G11340	_	S-locus lectin protein kinase family protein	G-type lectin S-receptor-like serine threonine- kinase RKS1 [Morus notabilis]	_	_	2nd_PCC0.90
Potri.004G028800	AT4G21350	B80,PUB8	plant U-box 8	U-box domain-containing 8-like	_	_	2nd_PCC0.90
Potri.004G031500	AT4G05180	PSBQ,PSBQ-2,PSII-Q	photosystem II subunit Q-2	Oxygen-evolving enhancer 3-1 [Populus trichocarpa]	_	_	2nd_PCC0.90
Potri.004G032200	AT4G05150	_	Octicosapeptide/Phox/Bem1p family protein	Octicosapeptide Phox Bem1p family isoform 1 [Theobroma cacao]	_	_	2nd_PCC0.90
Potri.004G033000	AT1G24020	MLP423	MLP-like protein 423	major pollen allergen Bet v 1-D H-like	_	_	2nd_PCC0.90
Potri.004G033300	AT4G05070	_	Wound-responsive family protein	wound-responsive family [Medicago truncatula]	_	_	2nd_PCC0.90
Potri.004G033400	AT4G21445	_	_	hypothetical protein POPTR_0004s03340g [Populus trichocarpa]	_	_	2nd_PCC0.90
Potri.004G033500	AT4G21450	_	PapD-like superfamily protein	vesicle-associated 4-2	_	_	2nd_PCC0.90
Potri.004G034200	AT4G21500	_	_	hypothetical protein POPTR_0004s03420g [Populus trichocarpa]	_	_	2nd_PCC0.90
Potri.004G034400	AT1G61340	_	F-box family protein	F-box At1g61340-like	_	_	2nd_PCC0.90
Potri.004G035500	AT4G05000	VPS28-1,VPS28-2	Vacuolar protein sorting-associated protein VPS28 family protein	VPS28 2 [Populus trichocarpa]	_	_	2nd_PCC0.90
Potri.004G035800	AT5G54310	AGD5,NEV	ARF-GAP domain 5	ARF-GAP domain isoform 1 [Theobroma cacao]	_	_	2nd_PCC0.90
Potri.004G037000	AT4G03390	SRF3	STRUBBELIG-receptor family 3	STRUBBELIG-RECEPTOR FAMILY 3 isoform X1 [Nelumbo nucifera]	_	_	2nd_PCC0.90
Potri.004G044700	AT2G34700	_	Pollen Ole e 1 allergen and extensin family protein	pistil-specific extensin	_	_	2nd_PCC0.90
Potri.004G046800	AT2G33820	ATMBAC1,MBAC1	Mitochondrial substrate carrier family protein	mitochondrial arginine transporter BAC1	_	_	2nd_PCC0.90
Potri.004G047700	AT1G28380	NSL1	MAC/Perforin domain-containing protein	MACPF domain-containing NSL1	_	_	2nd_PCC0.90
Potri.004G048900	AT5G46110	APE2,TPT	Glucose-6-phosphate/phosphate translocator-related	chloroplast import receptor p36 family [Populus trichocarpa]	_	_	2nd_PCC0.90
Potri.004G049000	AT4G18425	_	Protein of unknown function (DUF679)	hypothetical protein POPTR_0004s04870g [Populus trichocarpa]	_	_	2nd_PCC0.90
Potri.004G049800	AT1G28480	GRX480,roxy19	Thioredoxin superfamily protein	glutaredoxin-like family [Populus trichocarpa]	_	_	2nd_PCC0.90
Potri.004G052800	AT1G53210	_	sodium/calcium exchanger family protein / calcium-binding EF hand family protein	Sodium calcium exchanger family calcium-binding EF hand family [Theobroma cacao]	_	_	2nd_PCC0.90
Potri.004G053400	AT4G18480	CH-42,CH42,CHL11,CHLI-1,CHLI1	P-loop containing nucleoside triphosphate hydrolases superfamily protein	magnesium-chelatase subunit chloroplastic	_	_	2nd_PCC0.90
Potri.004G053600	_	_	_	hypothetical protein POPTR_0004s05290g [Populus trichocarpa]	_	_	2nd_PCC0.90
Potri.004G054400	AT5G45910	_	GDSL-like Lipase/Acylhydrolase superfamily protein	GDSL esterase lipase At5g45910-like	_	_	2nd_PCC0.90
Potri.004G055000	AT1G29050	TBL38	TRICHOME BIREFRINGENCE-LIKE 38	Trichome birefringence-like 37 isoform 1 [Theobroma cacao]	_	_	2nd_PCC0.90
Potri.004G056900	AT1G29160	_	Dof-type zinc finger DNA-binding family protein	dof zinc finger	Dof	C2C2-Dof	2nd_PCC0.90		TF
Potri.004G058800	AT2G34190	_	Xanthine/uracil permease family protein	nucleobase-ascorbate transporter 2	_	_	2nd_PCC0.90
Potri.004G059600	AT4G18780	ATCESA8,CESA8,IRX1,LEW2	cellulose synthase family protein	cellulose synthase	_	_	2nd_PCC0.90
Potri.004G061200	AT4G18810	_	NAD(P)-binding Rossmann-fold superfamily protein	NAD(P)-binding Rossmann-fold superfamily isoform 1 [Theobroma cacao]	_	_	2nd_PCC0.90
Potri.004G064000	AT1G29690	CAD1	MAC/Perforin domain-containing protein	MACPF domain-containing CAD1	_	_	2nd_PCC0.90
Potri.004G065200	AT4G18360	_	Aldolase-type TIM barrel family protein	Aldolase-type TIM barrel family isoform 1 [Theobroma cacao]	_	_	2nd_PCC0.90
Potri.004G065300	AT1G30190	_	_	hypothetical protein POPTR_0004s06410g [Populus trichocarpa]	_	_	2nd_PCC0.90
Potri.004G066200	AT1G16220	_	Protein phosphatase 2C family protein	Phosphatase 2C family isoform 1 [Theobroma cacao]	_	_	2nd_PCC0.90
Potri.004G068000	AT5G08350	_	GRAM domain-containing protein / ABA-responsive protein-related	GEM 4	_	_	2nd_PCC0.90
Potri.004G073900	AT3G48950	_	Pectin lyase-like superfamily protein	probable polygalacturonase	_	_	2nd_PCC0.90
Potri.004G074100	AT2G32230	PRORP1	proteinaceous RNase P 1	aceous RNase P chloroplastic mitochondrial-like	_	_	2nd_PCC0.90
Potri.004G074900	AT1G65930	cICDH	cytosolic NADP+-dependent isocitrate dehydrogenase	isocitrate dehydrogenase family [Populus trichocarpa]	_	_	2nd_PCC0.90
Potri.004G076200	AT3G02720	_	Class I glutamine amidotransferase-like superfamily protein	DJ-1 homolog D-like	_	_	2nd_PCC0.90
Potri.004G076600	AT3G02710	_	ARM repeat superfamily protein	beta-catenin 1	_	_	2nd_PCC0.90
Potri.004G077700	AT1G65780	_	P-loop containing nucleoside triphosphate hydrolases superfamily protein	P-loop containing nucleoside triphosphate hydrolases superfamily [Theobroma cacao]	_	_	2nd_PCC0.90
Potri.004G078000	AT3G16780	_	Ribosomal protein L19e family protein	60S ribosomal L19-3	_	_	2nd_PCC0.90
Potri.004G080200	AT3G03220	ATEXP13,ATEXPA13,ATHEXP ALPHA 1.22,EXP13,EXPA13	expansin A13	expansin-A13-like	_	_	2nd_PCC0.90
Potri.004G080600	AT3G03210	_	_	hypothetical protein POPTR_0004s07860g [Populus trichocarpa]	_	_	2nd_PCC0.90
Potri.004G080900	AT1G65920	_	Regulator of chromosome condensation (RCC1) family with FYVE zinc finger domain	regulator of chromosome condensation (RCC1) family [Populus trichocarpa]	_	_	2nd_PCC0.90
Potri.004G081300	AT1G73370	ATSUS6,SUS6	sucrose synthase 6	sucrose synthase 5-like [Populus euphratica]	_	_	2nd_PCC0.90
Potri.004G082200	AT1G66070	_	Translation initiation factor eIF3 subunit	eukaryotic translation initiation factor 3 subunit J-like	_	_	2nd_PCC0.90
Potri.004G082300	AT5G16550	_	_	hypothetical protein POPTR_0004s08060g [Populus trichocarpa]	_	_	2nd_PCC0.90
Potri.004G082400	AT5G16560	KAN,KAN1	Homeodomain-like superfamily protein	transcription repressor KAN1	G2-like	G2-like	2nd_PCC0.90		TF
Potri.004G083200	AT5G37530	_	NAD(P)-binding Rossmann-fold superfamily protein	NAD(P)-binding Rossmann-fold superfamily isoform 1 [Theobroma cacao]	_	_	2nd_PCC0.90
Potri.004G084200	AT5G40990	GLIP1	GDSL lipase 1	zinc finger [Ricinus communis]	_	_	2nd_PCC0.90
Potri.004G086000	AT5G37660	PDLP7	plasmodesmata-located protein 7	cysteine-rich repeat secretory 60	_	_	2nd_PCC0.90
Potri.004G086500	AT2G38540	ATLTP1,LP1,LTP1	lipid transfer protein 1	lipid transfer precursor [Gossypium hirsutum]	_	_	2nd_PCC0.90
Potri.004G086600	AT2G38540	ATLTP1,LP1,LTP1	lipid transfer protein 1	lipid transfer precursor [Gossypium hirsutum]	_	_	2nd_PCC0.90
Potri.004G088400	AT3G03350	_	NAD(P)-binding Rossmann-fold superfamily protein	[Arabidopsis lyrata lyrata]	_	_	2nd_PCC0.90
Potri.004G088500	AT1G69550	_	disease resistance protein (TIR-NBS-LRR class)	SUPPRESSOR OF npr1- CONSTITUTIVE 1-like [Malus domestica]	_	_	2nd_PCC0.90
Potri.004G088600	AT3G03380	DegP7	DegP protease 7	protease Do-like 7	_	_	2nd_PCC0.90
Potri.004G090600	AT4G36810	GGPS1	geranylgeranyl pyrophosphate synthase 1	geranylgeranyl pyrophosphate chloroplastic-like	_	_	2nd_PCC0.90
Potri.004G092500	AT5G23530	AtCXE18,CXE18	carboxyesterase 18	probable carboxylesterase 18	_	_	2nd_PCC0.90
Potri.004G093400	AT1G71140	_	MATE efflux family protein	MATE efflux family 5-like	_	_	2nd_PCC0.90
Potri.004G094100	AT4G05320	UBQ10	polyubiquitin 10	Ubiquitin isoform 1 [Theobroma cacao]	_	_	2nd_PCC0.90
Potri.004G094600	AT5G17380	_	Thiamine pyrophosphate dependent pyruvate decarboxylase family protein	2-hydroxyacyl- lyase	_	_	2nd_PCC0.90
Potri.004G095000	AT2G34260	_	transducin family protein / WD-40 repeat family protein	WD repeat-containing 55 homolog isoform X2 [Populus euphratica]	_	_	2nd_PCC0.90
Potri.004G095100	AT1G66810	_	Zinc finger C-x8-C-x5-C-x3-H type family protein	zinc finger CCCH domain-containing 14-like	C3H	C3H	2nd_PCC0.90		TF
Potri.004G098300	AT1G67040	_	_	initiator-associating diaA	_	_	2nd_PCC0.90
Potri.004G099300	AT5G38360	_	alpha/beta-Hydrolases superfamily protein	Alpha beta-Hydrolases superfamily [Theobroma cacao]	_	_	2nd_PCC0.90
Potri.004G100000	AT1G67090	RBCS1A	ribulose bisphosphate carboxylase small chain 1A	Ribulose bisphosphate carboxylase small chain 1A family [Populus trichocarpa]	_	_	2nd_PCC0.90
Potri.004G101800	AT5G16040	_	Regulator of chromosome condensation (RCC1) family protein	ultraviolet-B receptor UVR8	_	_	2nd_PCC0.90
Potri.004G103200	AT5G39050	_	HXXXD-type acyl-transferase family protein	Anthocyanin 5-aromatic [Ricinus communis]	_	_	2nd_PCC0.90
Potri.004G106500	AT3G02450	_	cell division protein ftsH, putative	ATP-dependent zinc metalloprotease -like [Pyrus x bretschneideri]	_	_	2nd_PCC0.90
Potri.004G107100	AT5G38760	_	Late embryogenesis abundant protein (LEA) family protein	ABA-inducible family [Populus trichocarpa]	_	_	2nd_PCC0.90
Potri.004G107700	AT5G38760	_	Late embryogenesis abundant protein (LEA) family protein	ABA-inducible family [Populus trichocarpa]	_	_	2nd_PCC0.90
Potri.004G107800	AT5G38760	_	Late embryogenesis abundant protein (LEA) family protein	ABA-inducible family [Populus trichocarpa]	_	_	2nd_PCC0.90
Potri.004G107900	AT5G38760	_	Late embryogenesis abundant protein (LEA) family protein	ABA-inducible family [Populus trichocarpa]	_	_	2nd_PCC0.90
Potri.004G111400	AT3G30390	_	Transmembrane amino acid transporter family protein	amino acid transporter family [Populus trichocarpa]	_	_	2nd_PCC0.90
Potri.004G114800	AT5G15790	_	RING/U-box superfamily protein	E3 ubiquitin- ligase At3g02290-like [Fragaria vesca vesca]	_	_	2nd_PCC0.90
Potri.004G116200	AT3G02160	_	Bromodomain transcription factor	transcription initiation factor TFIID subunit 8-like	_	_	2nd_PCC0.90
Potri.004G118600	AT5G15490	_	UDP-glucose 6-dehydrogenase family protein	UDP-glucose dehydrogenase [Populus tomentosa]	_	_	2nd_PCC0.90
Potri.004G118900	AT3G02090	MPPBETA	Insulinase (Peptidase family M16) protein	probable mitochondrial-processing peptidase subunit beta	_	_	2nd_PCC0.90
Potri.004G120100	AT3G02110	scpl25	serine carboxypeptidase-like 25	serine carboxypeptidase-like 25	_	_	2nd_PCC0.90
Potri.004G120300	AT5G39210	CRR7	chlororespiratory reduction 7	Chlororespiratory reduction 7 isoform 1 [Theobroma cacao]	_	_	2nd_PCC0.90
Potri.004G121200	AT5G15400	_	U-box domain-containing protein	probable ubiquitin conjugation factor E4	_	_	2nd_PCC0.90
Potri.004G122900	AT5G39670	_	Calcium-binding EF-hand family protein	probable calcium-binding CML45	_	_	2nd_PCC0.90
Potri.004G123200	AT1G69530	AT-EXP1,ATEXP1,ATEXPA1,ATHEXP ALPHA 1.2,EXP1,EXPA1	expansin A1	expansin S1 precursor family [Populus trichocarpa]	_	_	2nd_PCC0.90
Potri.004G123500	AT3G02100	_	UDP-Glycosyltransferase superfamily protein	UDP-glycosyltransferase 83A1-like	_	_	2nd_PCC0.90
Potri.004G124500	AT5G15470	GAUT14	galacturonosyltransferase 14	probable galacturonosyltransferase 14	_	_	2nd_PCC0.90
Potri.004G125800	AT3G29240	_	Protein of unknown function (DUF179)	Pentatricopeptide repeat-containing	_	_	2nd_PCC0.90
Potri.004G126500	AT5G15210	ATHB30,HB30,ZFHD3	homeobox protein 30	zinc-finger homeodomain 9-like	ZF-HD	zf-HD	2nd_PCC0.90		TF
Potri.004G128400	AT3G28857	_	basic helix-loop-helix (bHLH) DNA-binding family protein	transcription factor PRE1-like	bHLH	bHLH	2nd_PCC0.90		TF
Potri.004G129200	AT5G39830	DEG8,DEGP8	Trypsin family protein with PDZ domain	protease Do-like chloroplastic	_	_	2nd_PCC0.90
Potri.004G130600	AT5G40340	_	Tudor/PWWP/MBT superfamily protein	Tudor PWWP MBT superfamily isoform 1 [Theobroma cacao]	_	_	2nd_PCC0.90
Potri.004G134400	AT3G08505	_	zinc finger (CCCH-type/C3HC4-type RING finger) family protein	zinc finger CCCH domain-containing 69 isoform X1 [Eucalyptus grandis]	C3H	C3H	2nd_PCC0.90		TF
Potri.004G135300	AT4G15093	_	catalytic LigB subunit of aromatic ring-opening dioxygenase family	Catalytic subunit of aromatic ring-opening dioxygenase family isoform 1 [Theobroma cacao]	_	_	2nd_PCC0.90
Potri.004G137200	AT5G13250	_	RING finger protein	RING finger partial [Theobroma cacao]	_	_	2nd_PCC0.90
Potri.004G138100	AT5G63660	LCR74,PDF2.5	Scorpion toxin-like knottin superfamily protein	Scorpion toxin-like knottin superfamily [Theobroma cacao]	_	_	2nd_PCC0.90
Potri.004G143500	AT2G15760	_	Protein of unknown function (DUF1645)	Calmodulin-binding family [Populus trichocarpa]	_	_	2nd_PCC0.90
Potri.004G144800	AT1G49560	_	Homeodomain-like superfamily protein	two-component response regulator-like APRR2 [Populus euphratica]	G2-like	G2-like	2nd_PCC0.90		TF
Potri.004G146400	AT3G19020	_	Leucine-rich repeat (LRR) family protein	pollen-specific leucine-rich repeat extensin 3	_	_	2nd_PCC0.90
Potri.004G146600	AT2G15900	_	Phox-associated domain;Phox-like;Sorting nexin, C-terminal	Phox-associated domain,Phox-like,Sorting C- isoform 1 [Theobroma cacao]	_	_	2nd_PCC0.90
Potri.004G147000	AT3G18990	REM39,VRN1	AP2/B3-like transcriptional factor family protein	isoform 1 [Theobroma cacao]	B3	ABI3VP1	2nd_PCC0.90		TF
Potri.004G147200	AT3G18990	REM39,VRN1	AP2/B3-like transcriptional factor family protein	B3 domain-containing transcription factor VRN1-like [Populus euphratica]	B3	ABI3VP1	2nd_PCC0.90		TF
Potri.004G147300	AT2G26500	_	cytochrome b6f complex subunit (petM), putative	cytochrome b6f complex subuni family [Populus trichocarpa]	_	_	2nd_PCC0.90
Potri.004G148300	AT2G23460	ATXLG1,XLG1	extra-large G-protein 1	extra-large guanine nucleotide-binding 1-like	_	_	2nd_PCC0.90
Potri.004G150300	AT3G18890	_	NAD(P)-binding Rossmann-fold superfamily protein	Tic62 family [Populus trichocarpa]	_	_	2nd_PCC0.90
Potri.004G150600	AT3G18870	_	Mitochondrial transcription termination factor family protein	Mitochondrial transcription termination factor family [Theobroma cacao]	_	mTERF	2nd_PCC0.90
Potri.004G151000	AT4G23880	_	_	hypothetical protein POPTR_0004s15820g [Populus trichocarpa]	_	_	2nd_PCC0.90
Potri.004G151100	AT4G36750	_	Quinone reductase family protein	probable NAD(P)H dehydrogenase (quinone) FQR1-like 1	_	_	2nd_PCC0.90
Potri.004G151300	_	_	_	pre-rRNA-processing RIX1-like	_	_	2nd_PCC0.90
Potri.004G152900	AT1G11750	CLPP6,NCLPP1,NCLPP6	CLP protease proteolytic subunit 6	ATP-dependent Clp protease proteolytic subunit chloroplastic	_	_	2nd_PCC0.90
Potri.004G156500	_	_	_	aureusidin synthase-like	_	_	2nd_PCC0.90
Potri.004G156600	AT4G39230	_	NmrA-like negative transcriptional regulator family protein	isoflavone reductase homolog	_	_	2nd_PCC0.90
Potri.004G158400	AT4G39140	_	RING/U-box superfamily protein	RING U-box superfamily isoform 1 [Theobroma cacao]	_	_	2nd_PCC0.90
Potri.004G158700	AT4G39110	_	Malectin/receptor-like protein kinase family protein	probable receptor kinase At4g39110	_	_	2nd_PCC0.90
Potri.004G160800	AT2G21385	_	_	PREDICTED: uncharacterized protein LOC105134468 isoform X1	_	_	2nd_PCC0.90
Potri.004G161200	AT4G34640	ERG9,SQS1	squalene synthase 1	squalene synthase [Eleutherococcus senticosus]	_	_	2nd_PCC0.90
Potri.004G162400	AT4G38970	FBA2	fructose-bisphosphate aldolase 2	latex plastidic aldolase-like family [Populus trichocarpa]	_	_	2nd_PCC0.90
Potri.004G162500	AT4G08350	GTA02,GTA2	global transcription factor group A2	transcription elongation factor SPT5 homolog 1	_	_	2nd_PCC0.90
Potri.004G168600	AT4G38770	ATPRP4,PRP4	proline-rich protein 4	PROLINE-RICH 4 [Populus trichocarpa]	_	_	2nd_PCC0.90
Potri.004G173200	AT4G38660	_	Pathogenesis-related thaumatin superfamily protein	Pathogenesis-related thaumatin superfamily isoform 5 [Theobroma cacao]	_	_	2nd_PCC0.90
Potri.004G173300	AT4G38650	_	Glycosyl hydrolase family 10 protein	probable endo-1,4-beta-xylanase C	_	_	2nd_PCC0.90
Potri.004G174800	AT2G16730	BGAL13	glycosyl hydrolase family 35 protein	beta-galactosidase 13-like	_	_	2nd_PCC0.90
Potri.004G175800	AT1G68010	ATHPR1,HPR	hydroxypyruvate reductase	glycerate dehydrogenase	_	_	2nd_PCC0.90
Potri.004G177400	AT4G14210	PDE226,PDS,PDS3	phytoene desaturase 3	Phytoene [Ricinus communis]	_	_	2nd_PCC0.90
Potri.004G177500	AT4G38510	_	ATPase, V1 complex, subunit B protein	vacuolar ATP synthase subunit B family [Populus trichocarpa]	_	_	2nd_PCC0.90
Potri.004G179100	AT4G38470	_	ACT-like protein tyrosine kinase family protein	serine threonine- kinase HT1-like	_	_	2nd_PCC0.90
Potri.004G181200	AT1G47670	_	Transmembrane amino acid transporter family protein	lysine histidine transporter-like 8	_	_	2nd_PCC0.90
Potri.004G182700	AT2G17080	_	Arabidopsis protein of unknown function (DUF241)	hypothetical protein POPTR_0004s19330g [Populus trichocarpa]	_	_	2nd_PCC0.90
Potri.004G183200	AT1G76270	_	O-fucosyltransferase family protein	O-fucosyltransferase family [Theobroma cacao]	_	_	2nd_PCC0.90
Potri.004G183600	AT4G38380	_	MATE efflux family protein	MATE efflux family chloroplastic-like [Populus euphratica]	_	_	2nd_PCC0.90
Potri.004G188800	AT5G03740	HD2C,HDT3	histone deacetylase 2C	histone deacetylase HDT1-like	C2H2	C2H2	2nd_PCC0.90		TF
Potri.004G189000	AT5G22740	ATCSLA02,ATCSLA2,CSLA02,CSLA2	cellulose synthase-like A02	Glucomannan 4-beta-mannosyltransferase 2	_	_	2nd_PCC0.90
Potri.004G189900	AT1G08200	AXS2	UDP-D-apiose/UDP-D-xylose synthase 2	UDP-D-APIOSE UDP-D-XYLOSE SYNTHASE 1 family [Populus trichocarpa]	_	_	2nd_PCC0.90
Potri.004G190500	AT2G27180	_	_	hypothetical protein POPTR_0004s20180g [Populus trichocarpa]	_	_	2nd_PCC0.90
Potri.004G192900	AT1G21270	WAK2	wall-associated kinase 2	wall-associated receptor kinase 2-like	_	_	2nd_PCC0.90
Potri.004G194800	AT3G14460	_	LRR and NB-ARC domains-containing disease resistance protein	disease resistance RPP13 1 [Populus euphratica]	_	_	2nd_PCC0.90
Potri.004G197600	AT2G27080	_	Late embryogenesis abundant (LEA) hydroxyproline-rich glycoprotein family	harpin-induced family [Populus trichocarpa]	_	_	2nd_PCC0.90
Potri.004G199400	AT1G08380	PSAO	photosystem I subunit O	photosystem I subunit O-like	_	_	2nd_PCC0.90
Potri.004G200400	AT5G22250	_	Polynucleotidyl transferase, ribonuclease H-like superfamily protein	probable CCR4-associated factor 1 homolog 11	_	_	2nd_PCC0.90
Potri.004G201600	AT5G22400	_	Rho GTPase activating protein with PAK-box/P21-Rho-binding domain	rho GTPase-activating 5-like	_	_	2nd_PCC0.90
Potri.004G202200	AT2G27480	_	Calcium-binding EF-hand family protein	probable calcium-binding CML48 [Malus domestica]	_	_	2nd_PCC0.90
Potri.004G202500	AT2G27510	ATFD3,FD3	ferredoxin 3	ferredoxin family [Populus trichocarpa]	_	_	2nd_PCC0.90
Potri.004G203100	AT2G36250	ATFTSZ2-1,FTSZ2-1	Tubulin/FtsZ family protein	3 family [Populus trichocarpa]	_	_	2nd_PCC0.90
Potri.004G203400	AT1G08320	bZIP21,TGA9	bZIP transcription factor family protein	bZIP family transcription factor family [Populus trichocarpa]	bZIP	bZIP	2nd_PCC0.90		TF
Potri.004G206000	AT4G38270	GAUT3	galacturonosyltransferase 3	probable galacturonosyltransferase 3 isoform X1	_	_	2nd_PCC0.90
Potri.004G206200	AT1G20670	_	DNA-binding bromodomain-containing protein	bromodomain-containing [Ricinus communis]	_	_	2nd_PCC0.90
Potri.004G206600	AT2G17230	EXL5	EXORDIUM like 5	EXORDIUM-like 5	_	_	2nd_PCC0.90
Potri.004G207300	AT2G17290	ATCDPK3,ATCPK6,CPK6	Calcium-dependent protein kinase family protein	calcium-dependent kinase 26-like [Populus euphratica]	_	_	2nd_PCC0.90
Potri.004G209600	AT4G38140	_	RING/U-box superfamily protein	RING-H2 finger ATL18	_	_	2nd_PCC0.90
Potri.004G209700	AT5G58140	NPL1,PHOT2	phototropin 2	phototropin-2 [Eucalyptus grandis]	_	_	2nd_PCC0.90
Potri.004G211300	AT5G60690	IFL,IFL1,REV	Homeobox-leucine zipper family protein / lipid-binding START domain-containing protein	class III HD-Zip family [Populus trichocarpa]	HD-ZIP	HB	2nd_PCC0.90		TF
Potri.004G211900	AT2G28315	_	Nucleotide/sugar transporter family protein	uncharacterized membrane At1g06890-like [Populus euphratica]	_	_	2nd_PCC0.90
Potri.004G213400	AT2G28000	CH-CPN60A,CPN60A,SLP	chaperonin-60alpha	ru large subunit-binding subunit alpha	_	_	2nd_PCC0.90
Potri.004G216000	AT5G04320	_	Shugoshin C terminus	shugoshin-1 isoform X1	_	_	2nd_PCC0.90
Potri.004G218400	AT1G60950	ATFD2,FED A	2Fe-2S ferredoxin-like superfamily protein	Ferredoxin 2 family [Populus trichocarpa]	_	_	2nd_PCC0.90
Potri.004G219200	AT1G09790	COBL6	COBRA-like protein 6 precursor	COBRA 6	_	_	2nd_PCC0.90
Potri.004G219300	AT4G06599	_	ubiquitin family protein	ubiquitin-like domain-containing CTD phosphatase	_	_	2nd_PCC0.90
Potri.004G220100	AT1G35520	ARF15	auxin response factor 15	AP2 ERF and B3 domain-containing transcription repressor RAV2-like [Populus euphratica]	B3	ARF	2nd_PCC0.90		TF
Potri.004G222400	AT1G09795	ATATP-PRT2,ATP-PRT2,HISN1B	ATP phosphoribosyl transferase 2	ATP phosphoribosyltransferase chloroplastic-like	_	_	2nd_PCC0.90
Potri.004G222800	AT1G58070	_	_	WEB family At3g51220-like	_	_	2nd_PCC0.90
Potri.004G228100	AT1G10280	_	Core-2/I-branching beta-1,6-N-acetylglucosaminyltransferase family protein	Core-2 I-branching beta-1,6-N-acetylglucosaminyltransferase family [Theobroma cacao]	_	_	2nd_PCC0.90
Potri.004G228800	AT1G59750	ARF1	auxin response factor 1	auxin response factor 1 family [Populus trichocarpa]	ARF	ARF	2nd_PCC0.90		TF
Potri.004G230000	AT5G36930	_	Disease resistance protein (TIR-NBS-LRR class) family	TMV resistance N- partial	_	_	2nd_PCC0.90
Potri.004G231700	AT5G49760	_	Leucine-rich repeat protein kinase family protein	probable leucine-rich repeat receptor kinase At5g49770	_	_	2nd_PCC0.90
Potri.004G233000	AT4G25160	_	U-box domain-containing protein kinase family protein	U-box domain-containing 35-like [Jatropha curcas]	_	_	2nd_PCC0.90
Potri.004G233400	AT5G61530	_	small G protein family protein / RhoGAP family protein	uncharacterized Rho GTPase-activating At5g61530 [Jatropha curcas]	_	_	2nd_PCC0.90
Potri.004G236100	_	_	_	glycine-rich A3-like	_	_	2nd_PCC0.90
Potri.004G236500	AT1G31770	ABCG14	ATP-binding cassette 14	ABC transporter G family member 14	_	_	2nd_PCC0.90
Potri.005G000700	AT5G26731	_	_	system C [Theobroma cacao]	_	_	2nd_PCC0.90
Potri.005G002400	AT5G48670	AGL80,FEM111	AGAMOUS-like 80	agamous-like MADS-box AGL80	M-type_MADS	MADS	2nd_PCC0.90		TF
Potri.005G006600	AT1G09380	_	nodulin MtN21 /EamA-like transporter family protein	WAT1-related At1g09380	_	_	2nd_PCC0.90
Potri.005G010200	AT1G08060	MOM,MOM1	ATP-dependent helicase family protein	helicase MOM1-like isoform X1 [Populus euphratica]	_	_	2nd_PCC0.90
Potri.005G010700	AT4G15510	_	Photosystem II reaction center PsbP family protein	psbP domain-containing chloroplastic-like	_	_	2nd_PCC0.90
Potri.005G011100	AT1G09320	_	agenet domain-containing protein	Agenet domain-containing [Theobroma cacao]	_	_	2nd_PCC0.90
Potri.005G012400	AT1G09250	_	basic helix-loop-helix (bHLH) DNA-binding superfamily protein	transcription factor bHLH149-like	_	bHLH	2nd_PCC0.90
Potri.005G012600	AT5G48910	LPA66	Pentatricopeptide repeat (PPR) superfamily protein	pentatricopeptide repeat-containing At5g66520-like	_	_	2nd_PCC0.90
Potri.005G015100	AT1G56340	AtCRT1a,CRT1,CRT1a	calreticulin 1a	calreticulin family [Populus trichocarpa]	_	_	2nd_PCC0.90
Potri.005G020200	AT5G57580	_	Calmodulin-binding protein	calmodulin-binding 60-C [Populus trichocarpa]	_	_	2nd_PCC0.90
Potri.005G021100	AT5G27000	ATK4,KATD	kinesin 4	kinesin-4-like	_	_	2nd_PCC0.90
Potri.005G022200	_	_	_	invertase inhibitor	_	_	2nd_PCC0.90
Potri.005G022400	AT3G49220	_	Plant invertase/pectin methylesterase inhibitor superfamily	pectinesterase inhibitor-like	_	_	2nd_PCC0.90
Potri.005G022800	AT4G02330	ATPMEPCRB	Plant invertase/pectin methylesterase inhibitor superfamily	probable pectinesterase pectinesterase inhibitor 7	_	_	2nd_PCC0.90
Potri.005G022900	AT3G05610	_	Plant invertase/pectin methylesterase inhibitor superfamily	pectinesterase pectinesterase inhibitor 28	_	_	2nd_PCC0.90
Potri.005G025200	AT5G27730	_	Protein of unknown function (DUF1624)	heparan-alpha-glucosaminide N-acetyltransferase	_	_	2nd_PCC0.90
Potri.005G026300	AT3G05470	_	Actin-binding FH2 (formin homology 2) family protein	formin 11	_	_	2nd_PCC0.90
Potri.005G027100	AT3G05410	_	Photosystem II reaction center PsbP family protein	psbP domain-containing chloroplastic	_	_	2nd_PCC0.90
Potri.005G029700	AT3G52970	CYP76G1	cytochrome P450, family 76, subfamily G, polypeptide 1	cytochrome [Ricinus communis]	_	_	2nd_PCC0.90
Potri.005G030600	AT2G24130	_	Leucine-rich receptor-like protein kinase family protein	resistance family [Populus trichocarpa]	_	_	2nd_PCC0.90
Potri.005G032500	AT1G55020	ATLOX1,LOX1	lipoxygenase 1	probable linoleate 9S-lipoxygenase 5	_	_	2nd_PCC0.90
Potri.005G033900	AT5G27490	_	Integral membrane Yip1 family protein	YIPF1 homolog	_	_	2nd_PCC0.90
Potri.005G035100	AT1G54860	_	Glycoprotein membrane precursor GPI-anchored	uncharacterized GPI-anchored At5g19250-like	_	_	2nd_PCC0.90
Potri.005G036400	AT5G19080	_	RING/U-box superfamily protein	probable E3 ubiquitin- ligase LUL4 isoform X1	_	_	2nd_PCC0.90
Potri.005G036800	AT3G05200	ATL6	RING/U-box superfamily protein	E3 ubiquitin- ligase ATL6-like	_	_	2nd_PCC0.90
Potri.005G038700	AT1G54780	TLP18.3	thylakoid lumen 18.3 kDa protein	UPF0603 chloroplastic	_	_	2nd_PCC0.90
Potri.005G039300	AT2G29150	_	NAD(P)-binding Rossmann-fold superfamily protein	tropinone reductase homolog At1g07440-like isoform X1	_	_	2nd_PCC0.90
Potri.005G043200	AT5G27240	_	DNAJ heat shock N-terminal domain-containing protein	J domain-containing [Morus notabilis]	_	_	2nd_PCC0.90
Potri.005G043500	AT5G07610	_	F-box family protein	F-box family [Theobroma cacao]	_	_	2nd_PCC0.90
Potri.005G044700	AT3G05010	_	Protein of unknown function, transmembrane-40	transmembrane adipocyte-associated 1-like	_	_	2nd_PCC0.90
Potri.005G045500	AT1G54610	_	Protein kinase superfamily protein	probable serine threonine- kinase At1g54610 [Populus euphratica]	_	_	2nd_PCC0.90
Potri.005G046400	AT1G63320	_	Pentatricopeptide repeat (PPR) superfamily protein	pentatricopeptide repeat-containing mitochondrial	_	_	2nd_PCC0.90
Potri.005G048000	AT3G22490	_	Seed maturation protein	late embryogenesis abundant D-34-like	_	_	2nd_PCC0.90
Potri.005G050500	AT1G12700	_	ATP binding;nucleic acid binding;helicases	pentatricopeptide repeat-containing mitochondrial [Populus euphratica]	_	_	2nd_PCC0.90
Potri.005G051000	_	_	_	hypothetical protein POPTR_0005s05260g [Populus trichocarpa]	_	_	2nd_PCC0.90
Potri.005G052400	AT1G60680	_	NAD(P)-linked oxidoreductase superfamily protein	aldo keto [Ricinus communis]	_	_	2nd_PCC0.90
Potri.005G053500	AT4G02590	UNE12	basic helix-loop-helix (bHLH) DNA-binding superfamily protein	transcription factor UNE12-like isoform X2	bHLH	bHLH	2nd_PCC0.90		TF
Potri.005G053700	AT3G04740	ATMED14,MED14,SWP	RNA polymerase II transcription mediators	mediator of RNA polymerase II transcription subunit 14	_	_	2nd_PCC0.90
Potri.005G057700	AT3G18680	_	Amino acid kinase family protein	Uridylate [Ricinus communis]	_	_	2nd_PCC0.90
Potri.005G058400	AT4G03520	ATHM2	Thioredoxin superfamily protein	thioredoxin M- chloroplastic-like	_	_	2nd_PCC0.90
Potri.005G060700	AT5G48920	TED7	tracheary element differentiation-related 7	hydroxyproline-rich glyco [Populus trichocarpa]	_	_	2nd_PCC0.90
Potri.005G060800	AT1G48880	TBL7	TRICHOME BIREFRINGENCE-LIKE 7	trichome berefringence-like 7 isoform X1 [Populus euphratica]	_	_	2nd_PCC0.90
Potri.005G061100	AT3G18640	_	Zinc finger C-x8-C-x5-C-x3-H type family protein	zinc finger CCCH domain-containing 38-like isoform X2	C3H	C3H	2nd_PCC0.90		TF
Potri.005G061800	AT1G62630	_	Disease resistance protein (CC-NBS-LRR class) family	NB-ARC domain-containing disease resistance [Theobroma cacao]	_	_	2nd_PCC0.90
Potri.005G061900	AT4G27220	_	NB-ARC domain-containing disease resistance protein	disease resistance gene NBS-LRR family [Populus trichocarpa]	_	_	2nd_PCC0.90
Potri.005G062000	AT4G27220	_	NB-ARC domain-containing disease resistance protein	disease resistance gene NBS-LRR family [Populus trichocarpa]	_	_	2nd_PCC0.90
Potri.005G062300	AT4G27190	_	NB-ARC domain-containing disease resistance protein	NB-ARC domain-containing disease resistance [Theobroma cacao]	_	_	2nd_PCC0.90
Potri.005G063400	AT4G33440	_	Pectin lyase-like superfamily protein	probable polygalacturonase	_	_	2nd_PCC0.90
Potri.005G063500	AT1G43890	ATRAB-C1,ATRAB18,ATRABC1,RAB18,RAB18-1,RABC1	RAB GTPASE HOMOLOG B18	GTP-binding family [Populus trichocarpa]	_	_	2nd_PCC0.90
Potri.005G065300	AT2G13570	NF-YB7	nuclear factor Y, subunit B7	nuclear transcription factor Y subunit B-7	NF-YB	NF-YB	2nd_PCC0.90		TF
Potri.005G065700	AT5G63970	_	Copine (Calcium-dependent phospholipid-binding protein) family	E3 ubiquitin- ligase RGLG1-like [Populus euphratica]	_	_	2nd_PCC0.90
Potri.005G068500	AT2G28605	_	Photosystem II reaction center PsbP family protein	psbP domain-containing chloroplastic	_	_	2nd_PCC0.90
Potri.005G068700	AT3G52430	ATPAD4,PAD4	alpha/beta-Hydrolases superfamily protein	lipase-like PAD4	_	_	2nd_PCC0.90
Potri.005G070700	AT5G08720	_	_	hypothetical protein POPTR_0005s07170g [Populus trichocarpa]	_	_	2nd_PCC0.90
Potri.005G071400	AT2G46550	_	_	hypothetical protein POPTR_0005s07230g [Populus trichocarpa]	_	_	2nd_PCC0.90
Potri.005G071500	AT5G10370	_	helicase domain-containing protein / IBR domain-containing protein / zinc finger protein-related	helicase domain-containing family [Populus trichocarpa]	_	_	2nd_PCC0.90
Potri.005G072000	AT5G65300	_	_	hypothetical protein POPTR_0005s07300g [Populus trichocarpa]	_	_	2nd_PCC0.90
Potri.005G077700	AT4G39790	_	Protein of unknown function (DUF630 and DUF632)	U-box domain-containing 43	_	_	2nd_PCC0.90
Potri.005G078700	AT5G10170	ATMIPS3,MIPS3	myo-inositol-1-phosphate synthase 3	inositol-3-phosphate synthase	_	_	2nd_PCC0.90
Potri.005G079200	AT2G22250	AAT,ATAAT,MEE17	aspartate aminotransferase	Aspartate aminotransferase isoform 1 [Theobroma cacao]	_	_	2nd_PCC0.90
Potri.005G079700	AT4G39710	FKBP16-2	FK506-binding protein 16-2	peptidyl-prolyl cis-trans isomerase FKBP16- chloroplastic-like	_	_	2nd_PCC0.90
Potri.005G081100	_	_	_	hypothetical protein POPTR_0005s08290g [Populus trichocarpa]	_	_	2nd_PCC0.90
Potri.005G081300	AT2G01150	RHA2B	RING-H2 finger protein 2B	probable E3 ubiquitin- ligase RHA2B	_	_	2nd_PCC0.90
Potri.005G082000	AT5G65210	TGA1	bZIP transcription factor family protein	transcription factor TGA1-like [Populus euphratica]	bZIP	bZIP	2nd_PCC0.90		TF
Potri.005G082200	AT5G58950	_	Protein kinase superfamily protein	serine threonine- kinase HT1-like [Populus euphratica]	_	_	2nd_PCC0.90
Potri.005G082800	AT4G39640	GGT1	gamma-glutamyl transpeptidase 1	gamma-glutamyltranspeptidase 1-like	_	_	2nd_PCC0.90
Potri.005G083200	AT5G64940	ATATH13,ATH13,ATOSA1,OSA1	ABC2 homolog 13	uncharacterized aarF domain-containing kinase chloroplastic-like isoform X1 [Populus euphratica]	_	_	2nd_PCC0.90
Potri.005G083600	AT5G64930	CPR5,HYS1	CPR5 protein, putative	CPR- [Ricinus communis]	_	_	2nd_PCC0.90
Potri.005G091900	_	_	_	hypothetical protein POPTR_0005s09450g [Populus trichocarpa]	_	_	2nd_PCC0.90
Potri.005G093800	AT1G65730	YSL7	YELLOW STRIPE like 7	probable metal-nicotianamine transporter YSL7	_	_	2nd_PCC0.90
Potri.005G094700	AT3G19800	_	Protein of unknown function (DUF177)	E3 ubiquitin- ligase [Gossypium arboreum]	_	_	2nd_PCC0.90
Potri.005G096600	AT1G79180	ATMYB63,MYB63	myb domain protein 63	myb-related Zm1-like	MYB	MYB	2nd_PCC0.90		TF
Potri.005G097900	AT3G12900	_	2-oxoglutarate (2OG) and Fe(II)-dependent oxygenase superfamily protein	2-oxoglutarate and Fe(II)-dependent oxygenase superfamily [Theobroma cacao]	_	_	2nd_PCC0.90
Potri.005G099200	AT2G17480	ATMLO8,MLO8	Seven transmembrane MLO family protein	MLO 8	_	_	2nd_PCC0.90
Potri.005G102100	AT4G35500	_	Protein kinase superfamily protein	SRSF kinase 1-like	_	_	2nd_PCC0.90
Potri.005G102300	AT4G38250	_	Transmembrane amino acid transporter family protein	proton-coupled amino acid transporter 3-like	_	_	2nd_PCC0.90
Potri.005G103600	AT4G35690	_	Arabidopsis protein of unknown function (DUF241)	DUF241 domain [Medicago truncatula]	_	_	2nd_PCC0.90
Potri.005G103700	AT4G35690	_	Arabidopsis protein of unknown function (DUF241)	DUF241 domain [Medicago truncatula]	_	_	2nd_PCC0.90
Potri.005G106100	AT2G47140	_	NAD(P)-binding Rossmann-fold superfamily protein	secoisolariciresinol dehydrogenase-like	_	_	2nd_PCC0.90
Potri.005G106500	AT4G35760	_	NAD(P)H dehydrogenase (quinone)s	thiol-disulfide oxidoreductase LTO1	_	_	2nd_PCC0.90
Potri.005G108400	AT1G21740	_	Protein of unknown function (DUF630 and DUF632)	DNA ligase	_	_	2nd_PCC0.90
Potri.005G108700	AT2G17760	_	Eukaryotic aspartyl protease family protein	aspartic ase 1	_	_	2nd_PCC0.90
Potri.005G109200	AT4G35100	PIP2;7,PIP3,PIP3A,SIMIP	plasma membrane intrinsic protein 3	plasma membrane intrinsic 3 [Arabidopsis thaliana]	_	_	2nd_PCC0.90
Potri.005G109300	AT2G16850	PIP2;8,PIP3B	plasma membrane intrinsic protein 2;8	probable aquaporin PIP2-8	_	_	2nd_PCC0.90
Potri.005G109500	AT4G35900	atbzip14,FD,FD-1	Basic-leucine zipper (bZIP) transcription factor family protein	FD-like isoform X2	_	_	2nd_PCC0.90
Potri.005G110500	AT2G26000	BRIZ2	zinc finger (C3HC4-type RING finger) family protein	BRCA1-associated -like	_	_	2nd_PCC0.90
Potri.005G111400	AT1G11000	ATMLO4,MLO4	Seven transmembrane MLO family protein	MLO 4 isoform X1	_	_	2nd_PCC0.90
Potri.005G112000	AT4G38620	ATMYB4,MYB4	myb domain protein 4	myb-related 308-like	MYB	MYB	2nd_PCC0.90		TF
Potri.005G112400	AT4G34950	_	Major facilitator superfamily protein	probable transporter mch1	_	_	2nd_PCC0.90
Potri.005G112900	AT5G66190	ATLFNR1,FNR1	ferredoxin-NADP(+)-oxidoreductase 1	Chain A family [Populus trichocarpa]	_	_	2nd_PCC0.90
Potri.005G113600	AT5G66210	CPK28	calcium-dependent protein kinase 28	calcium-dependent kinase 28-like	_	_	2nd_PCC0.90
Potri.005G114900	AT3G21410	_	F-box and associated interaction domains-containing protein	F-box At3g08750-like	_	_	2nd_PCC0.90
Potri.005G115100	AT2G17975	_	zinc finger (Ran-binding) family protein	zinc finger family [Populus trichocarpa]	_	_	2nd_PCC0.90
Potri.005G119200	AT1G43910	_	P-loop containing nucleoside triphosphate hydrolases superfamily protein	probable mitochondrial chaperone BCS1-B	_	_	2nd_PCC0.90
Potri.005G120700	AT4G36520	_	Chaperone DnaJ-domain superfamily protein	auxilin 1 isoform X2	_	_	2nd_PCC0.90
Potri.005G122500	AT2G18350	AtHB24,HB24	homeobox protein 24	zinc-finger homeodomain 6 [Populus euphratica]	ZF-HD	zf-HD	2nd_PCC0.90		TF
Potri.005G122600	AT2G18360	_	alpha/beta-Hydrolases superfamily protein	Alpha beta-Hydrolases superfamily isoform 1 [Theobroma cacao]	_	_	2nd_PCC0.90
Potri.005G124200	AT2G25737	_	Sulfite exporter TauE/SafE family protein	Sulfite exporter family isoform 1 [Theobroma cacao]	_	_	2nd_PCC0.90
Potri.005G126500	AT4G36800	RCE1	RUB1 conjugating enzyme 1	NEDD8-conjugating enzyme Ubc12 [Jatropha curcas]	_	_	2nd_PCC0.90
Potri.005G127100	AT4G36810	GGPS1	geranylgeranyl pyrophosphate synthase 1	GGPPsynthase family [Populus trichocarpa]	_	_	2nd_PCC0.90
Potri.005G128200	AT2G23770	_	protein kinase family protein / peptidoglycan-binding LysM domain-containing protein	lysM domain receptor-like kinase 4	_	_	2nd_PCC0.90
Potri.005G130400	AT5G66570	MSP-1,OE33,OEE1,OEE33,PSBO-1,PSBO1	PS II oxygen-evolving complex 1	oxygen-evolving enhancer chloroplastic	_	_	2nd_PCC0.90
[truncated: 2,272 more rows]
