# Supplementary material for: Identification of the xyloglucan endotransglycosylase/hydrolase genes and the role of PagXTH12 in drought resistance in poplar
Source: For Res (Fayettev). 2024 Dec 31;4:e039. doi: 10.48130/forres-0024-0036 (PMC11870306; doi:10.48130/forres-0024-0036)
Supplement: Supplementary file 1 — Supplementary data to this article can be found online. [file forres-0024-0036-S1.zip › 10.48130_forres-0024-0036-Suppl-TableS6.xlsx]

## Sheet: XTH coexpression netwo
Table S6. GO enrichment analysis of the XTH coexpression network.
GO_type	GO_term	GO_term_description	Description	corr.p.value_All	corr.p.value_XTH1	corr.p.value_XTH10	corr.p.value_XTH15	corr.p.value_XTH2	corr.p.value_XTH24	corr.p.value_XTH25	corr.p.value_XTH28	corr.p.value_XTH29	corr.p.value_XTH30	corr.p.value_XTH31	corr.p.value_XTH34	corr.p.value_XTH35	corr.p.value_XTH38	corr.p.value_XTH39	corr.p.value_XTH4	corr.p.value_XTH40	corr.p.value_XTH7	corr.p.value_XTH8	nlog10FDR_All	nlog10FDR_XTH1	nlog10FDR_XTH10	nlog10FDR_XTH15	nlog10FDR_XTH2	nlog10FDR_XTH24	nlog10FDR_XTH25	nlog10FDR_XTH28	nlog10FDR_XTH29	nlog10FDR_XTH30	nlog10FDR_XTH31	nlog10FDR_XTH34	nlog10FDR_XTH35	nlog10FDR_XTH38	nlog10FDR_XTH39	nlog10FDR_XTH4	nlog10FDR_XTH40	nlog10FDR_XTH7	nlog10FDR_XTH8	Enrichment_All	Enrichment_XTH1	Enrichment_XTH10	Enrichment_XTH15	Enrichment_XTH2	Enrichment_XTH24	Enrichment_XTH25	Enrichment_XTH28
C	GO:0000151	ubiquitin ligase complex	ubiquitin ligase complex	NA	NA	NA	NA	NA	NA	NA	0.034411	NA	NA	NA	NA	NA	NA	NA	NA	NA	NA	NA	NA	NA	NA	NA	NA	NA	NA	1.463	NA	NA	NA	NA	NA	NA	NA	NA	NA	NA	NA	NA	NA	NA	NA	NA	NA	NA	5.099
P	GO:0000271	polysaccharide biosynthetic process	polysaccharide biosynthetic process	NA	NA	NA	0.0050463	NA	NA	NA	NA	NA	NA	NA	NA	NA	NA	NA	NA	NA	NA	NA	NA	NA	NA	2.297	NA	NA	NA	NA	NA	NA	NA	NA	NA	NA	NA	NA	NA	NA	NA	NA	NA	NA	8.002	NA	NA	NA	NA
F	GO:0000287	magnesium ion binding	magnesium ion binding	NA	NA	NA	NA	0.049697	NA	NA	NA	NA	NA	NA	NA	NA	NA	NA	NA	NA	NA	NA	NA	NA	NA	NA	1.304	NA	NA	NA	NA	NA	NA	NA	NA	NA	NA	NA	NA	NA	NA	NA	NA	NA	NA	6.432	NA	NA	NA
F	GO:0003674	molecular_function	molecular_function	NA	NA	NA	NA	NA	NA	NA	NA	0.031733	NA	NA	NA	NA	NA	NA	NA	NA	NA	NA	NA	NA	NA	NA	NA	NA	NA	NA	1.498	NA	NA	NA	NA	NA	NA	NA	NA	NA	NA	NA	NA	NA	NA	NA	NA	NA	NA
F	GO:0003676	nucleic acid binding	nucleic acid binding	NA	NA	NA	NA	NA	NA	NA	NA	1.4605e-05	NA	NA	NA	NA	0.0005919	0.00071676	NA	NA	NA	NA	NA	NA	NA	NA	NA	NA	NA	NA	4.835	NA	NA	NA	NA	3.228	3.145	NA	NA	NA	NA	NA	NA	NA	NA	NA	NA	NA	NA
F	GO:0003677	DNA binding	DNA binding	NA	NA	NA	NA	NA	NA	NA	0.013988	0.004449	NA	NA	NA	NA	4.2282e-06	7.3135e-06	NA	NA	NA	NA	NA	NA	NA	NA	NA	NA	NA	1.854	2.352	NA	NA	NA	NA	5.374	5.136	NA	NA	NA	NA	NA	NA	NA	NA	NA	NA	NA	1.757
F	GO:0003700	transcription factor activity	transcription factor activity	NA	NA	NA	NA	NA	NA	NA	8.1434e-05	NA	NA	NA	NA	NA	4.13e-10	5.4137e-10	NA	NA	NA	NA	NA	NA	NA	NA	NA	NA	NA	4.089	NA	NA	NA	NA	NA	9.384	9.267	NA	NA	NA	NA	NA	NA	NA	NA	NA	NA	NA	3.403
F	GO:0003824	catalytic activity	catalytic activity	0.00035345	0.020266	NA	NA	NA	NA	NA	NA	NA	NA	0.0084046	0.035363	NA	NA	NA	NA	0.0017051	NA	NA	3.452	1.693	NA	NA	NA	NA	NA	NA	NA	NA	2.075	1.451	NA	NA	NA	NA	2.768	NA	NA	1.082	1.297	NA	NA	NA	NA	NA	NA
F	GO:0004091	carboxylesterase activity	carboxylesterase activity	0.0039925	0.00028915	NA	NA	NA	NA	NA	NA	NA	NA	NA	NA	NA	NA	NA	NA	NA	4.0938e-16	NA	2.399	3.539	NA	NA	NA	NA	NA	NA	NA	NA	NA	NA	NA	NA	NA	NA	NA	15.388	NA	1.738	7.427	NA	NA	NA	NA	NA	NA
F	GO:0004180	carboxypeptidase activity	carboxypeptidase activity	NA	NA	NA	NA	NA	NA	NA	NA	NA	NA	NA	NA	NA	NA	NA	NA	0.037531	NA	NA	NA	NA	NA	NA	NA	NA	NA	NA	NA	NA	NA	NA	NA	NA	NA	NA	1.426	NA	NA	NA	NA	NA	NA	NA	NA	NA	NA
F	GO:0004185	serine-type carboxypeptidase activity	serine-type carboxypeptidase activity	NA	NA	NA	NA	NA	NA	NA	NA	NA	NA	NA	NA	NA	NA	NA	NA	0.031765	NA	NA	NA	NA	NA	NA	NA	NA	NA	NA	NA	NA	NA	NA	NA	NA	NA	NA	1.498	NA	NA	NA	NA	NA	NA	NA	NA	NA	NA
F	GO:0004553	hydrolase activity, hydrolyzing O-glycosyl compounds	hydrolase activity, hydrolyzing O-glycosyl compounds	2.2723e-06	NA	NA	NA	NA	NA	NA	NA	NA	NA	0.013371	NA	NA	NA	NA	NA	NA	4.9013e-05	NA	5.644	NA	NA	NA	NA	NA	NA	NA	NA	NA	1.874	NA	NA	NA	NA	NA	NA	4.31	NA	1.709	NA	NA	NA	NA	NA	NA	NA
F	GO:0004601	peroxidase activity	peroxidase activity	1.1049e-05	NA	NA	NA	NA	0.014583	NA	NA	NA	NA	2.0421e-09	NA	NA	NA	NA	NA	NA	NA	NA	4.957	NA	NA	NA	NA	1.836	NA	NA	NA	NA	8.69	NA	NA	NA	NA	NA	NA	NA	NA	2.315	NA	NA	NA	NA	5.006	NA	NA
F	GO:0004650	polygalacturonase activity	polygalacturonase activity	NA	NA	NA	NA	NA	NA	NA	NA	NA	NA	NA	NA	NA	NA	NA	NA	NA	3.8774e-07	NA	NA	NA	NA	NA	NA	NA	NA	NA	NA	NA	NA	NA	NA	NA	NA	NA	NA	6.411	NA	NA	NA	NA	NA	NA	NA	NA	NA
F	GO:0004672	protein kinase activity	protein kinase activity	NA	NA	NA	NA	NA	NA	NA	NA	NA	NA	NA	NA	NA	NA	0.049194	NA	NA	NA	NA	NA	NA	NA	NA	NA	NA	NA	NA	NA	NA	NA	NA	NA	NA	1.308	NA	NA	NA	NA	NA	NA	NA	NA	NA	NA	NA	NA
F	GO:0004842	ubiquitin-protein ligase activity	ubiquitin-protein ligase activity	NA	NA	NA	NA	NA	NA	NA	0.027437	NA	NA	NA	NA	NA	NA	NA	NA	NA	NA	NA	NA	NA	NA	NA	NA	NA	NA	1.562	NA	NA	NA	NA	NA	NA	NA	NA	NA	NA	NA	NA	NA	NA	NA	NA	NA	NA	5.765
F	GO:0004857	enzyme inhibitor activity	enzyme inhibitor activity	0.0014109	0.013525	NA	NA	NA	NA	NA	NA	NA	NA	0.042238	NA	0.049999	NA	NA	NA	NA	5.099e-12	NA	2.851	1.869	NA	NA	NA	NA	NA	NA	NA	NA	1.374	NA	1.301	NA	NA	NA	NA	11.293	NA	1.869	5.819	NA	NA	NA	NA	NA	NA
F	GO:0004866	endopeptidase inhibitor activity	endopeptidase inhibitor activity	NA	NA	NA	NA	NA	NA	NA	NA	NA	NA	0.0022926	NA	NA	NA	NA	NA	NA	NA	NA	NA	NA	NA	NA	NA	NA	NA	NA	NA	NA	2.64	NA	NA	NA	NA	NA	NA	NA	NA	NA	NA	NA	NA	NA	NA	NA	NA
F	GO:0005083	small GTPase regulator activity	small GTPase regulator activity	NA	NA	NA	NA	NA	NA	NA	NA	NA	NA	NA	NA	NA	NA	NA	NA	NA	NA	0.035491	NA	NA	NA	NA	NA	NA	NA	NA	NA	NA	NA	NA	NA	NA	NA	NA	NA	NA	1.45	NA	NA	NA	NA	NA	NA	NA	NA
F	GO:0005096	GTPase activator activity	GTPase activator activity	NA	NA	NA	NA	NA	NA	NA	NA	NA	NA	NA	NA	NA	NA	NA	NA	NA	NA	0.0086607	NA	NA	NA	NA	NA	NA	NA	NA	NA	NA	NA	NA	NA	NA	NA	NA	NA	NA	2.062	NA	NA	NA	NA	NA	NA	NA	NA
F	GO:0005215	transporter activity	transporter activity	NA	NA	NA	NA	NA	NA	0.022194	NA	NA	NA	NA	NA	NA	NA	NA	NA	NA	NA	NA	NA	NA	NA	NA	NA	NA	1.654	NA	NA	NA	NA	NA	NA	NA	NA	NA	NA	NA	NA	NA	NA	NA	NA	NA	NA	2.9	NA
F	GO:0005488	binding	binding	NA	NA	NA	NA	NA	NA	NA	NA	3.9965e-09	NA	NA	NA	NA	NA	0.0056312	NA	NA	NA	NA	NA	NA	NA	NA	NA	NA	NA	NA	8.398	NA	NA	NA	NA	NA	2.249	NA	NA	NA	NA	NA	NA	NA	NA	NA	NA	NA	NA
F	GO:0005506	iron ion binding	iron ion binding	NA	NA	NA	NA	NA	0.014583	NA	NA	NA	NA	0.00016885	NA	NA	NA	NA	NA	NA	NA	NA	NA	NA	NA	NA	NA	1.836	NA	NA	NA	NA	3.772	NA	NA	NA	NA	NA	NA	NA	NA	NA	NA	NA	NA	NA	2.607	NA	NA
F	GO:0005507	copper ion binding	copper ion binding	0.00057608	0.035151	0.0019959	4.0046e-12	NA	NA	NA	NA	NA	3.2075e-11	NA	NA	NA	NA	NA	NA	NA	NA	NA	3.24	1.454	2.7	11.397	NA	NA	NA	NA	NA	10.494	NA	NA	NA	NA	NA	NA	NA	NA	NA	1.957	5.198	10.331	17.242	NA	NA	NA	NA
F	GO:0005509	calcium ion binding	calcium ion binding	NA	NA	NA	NA	NA	NA	NA	NA	NA	NA	NA	NA	NA	NA	NA	NA	3.7337e-05	NA	NA	NA	NA	NA	NA	NA	NA	NA	NA	NA	NA	NA	NA	NA	NA	NA	NA	4.428	NA	NA	NA	NA	NA	NA	NA	NA	NA	NA
F	GO:0005515	protein binding	protein binding	NA	NA	NA	NA	NA	NA	NA	NA	3.6323e-06	NA	NA	NA	NA	NA	NA	NA	NA	NA	NA	NA	NA	NA	NA	NA	NA	NA	NA	5.44	NA	NA	NA	NA	NA	NA	NA	NA	NA	NA	NA	NA	NA	NA	NA	NA	NA	NA
F	GO:0005525	GTP binding	GTP binding	NA	NA	NA	NA	NA	NA	NA	NA	NA	0.042783	NA	NA	NA	NA	NA	NA	NA	NA	NA	NA	NA	NA	NA	NA	NA	NA	NA	NA	1.369	NA	NA	NA	NA	NA	NA	NA	NA	NA	NA	NA	NA	NA	NA	NA	NA	NA
C	GO:0005575	cellular_component	cellular_component	NA	NA	NA	NA	NA	NA	NA	NA	NA	NA	NA	NA	NA	NA	NA	NA	NA	0.040974	NA	NA	NA	NA	NA	NA	NA	NA	NA	NA	NA	NA	NA	NA	NA	NA	NA	NA	1.387	NA	NA	NA	NA	NA	NA	NA	NA	NA
C	GO:0005576	extracellular region	extracellular region	1.746e-10	NA	NA	NA	NA	NA	NA	0.01055	NA	NA	NA	NA	NA	NA	NA	NA	NA	NA	NA	9.758	NA	NA	NA	NA	NA	NA	1.977	NA	NA	NA	NA	NA	NA	NA	NA	NA	NA	NA	3.426	NA	NA	NA	NA	NA	NA	6.629
C	GO:0005618	cell wall	cell wall	4.1359e-18	0.0047155	NA	0.011828	NA	NA	NA	NA	NA	0.013427	NA	NA	0.00043524	NA	NA	NA	NA	4.6796e-14	NA	17.383	2.326	NA	1.927	NA	NA	NA	NA	NA	1.872	NA	NA	3.361	NA	NA	NA	NA	13.33	NA	3.622	7.95	NA	7.326	NA	NA	NA	NA
C	GO:0005623	cell	cell	NA	NA	NA	NA	NA	NA	NA	NA	NA	NA	NA	NA	NA	NA	NA	NA	NA	0.032064	NA	NA	NA	NA	NA	NA	NA	NA	NA	NA	NA	NA	NA	NA	NA	NA	NA	NA	1.494	NA	NA	NA	NA	NA	NA	NA	NA	NA
C	GO:0005856	cytoskeleton	cytoskeleton	NA	NA	NA	NA	NA	NA	NA	NA	NA	0.0024375	NA	NA	NA	NA	NA	NA	NA	NA	NA	NA	NA	NA	NA	NA	NA	NA	NA	NA	2.613	NA	NA	NA	NA	NA	NA	NA	NA	NA	NA	NA	NA	NA	NA	NA	NA	NA
C	GO:0005874	microtubule	microtubule	NA	NA	NA	NA	NA	NA	NA	NA	NA	0.00028496	NA	NA	NA	NA	NA	NA	NA	NA	NA	NA	NA	NA	NA	NA	NA	NA	NA	NA	3.545	NA	NA	NA	NA	NA	NA	NA	NA	NA	NA	NA	NA	NA	NA	NA	NA	NA
P	GO:0005975	carbohydrate metabolic process	carbohydrate metabolic process	3.6988e-05	NA	NA	0.031721	NA	NA	NA	NA	NA	NA	NA	NA	NA	NA	NA	NA	NA	0.012932	NA	4.432	NA	NA	1.499	NA	NA	NA	NA	NA	NA	NA	NA	NA	NA	NA	NA	NA	1.888	NA	1.433	NA	NA	2.453	NA	NA	NA	NA
P	GO:0005976	polysaccharide metabolic process	polysaccharide metabolic process	1.7046e-08	NA	NA	0.0011172	NA	NA	NA	NA	NA	0.008326	NA	NA	NA	0.013598	NA	0.038304	NA	NA	NA	7.768	NA	NA	2.952	NA	NA	NA	NA	NA	2.08	NA	NA	NA	1.867	NA	1.417	NA	NA	NA	2.3	NA	NA	7.205	NA	NA	NA	NA
P	GO:0006073	cellular glucan metabolic process	cellular glucan metabolic process	8.5926e-10	NA	NA	0.0061715	NA	NA	NA	NA	NA	NA	NA	NA	NA	NA	NA	NA	NA	NA	NA	9.066	NA	NA	2.21	NA	NA	NA	NA	NA	NA	NA	NA	NA	NA	NA	NA	NA	NA	NA	3.143	NA	NA	9.457	NA	NA	NA	NA
P	GO:0006082	organic acid metabolic process	organic acid metabolic process	NA	NA	NA	NA	NA	NA	0.00038828	NA	NA	NA	NA	NA	NA	NA	NA	NA	0.0011465	NA	NA	NA	NA	NA	NA	NA	NA	3.411	NA	NA	NA	NA	NA	NA	NA	NA	NA	2.941	NA	NA	NA	NA	NA	NA	NA	NA	6.698	NA
P	GO:0006091	generation of precursor metabolites and energy	generation of precursor metabolites and energy	NA	NA	NA	NA	NA	NA	NA	NA	NA	NA	NA	NA	NA	NA	NA	NA	4.175e-07	NA	NA	NA	NA	NA	NA	NA	NA	NA	NA	NA	NA	NA	NA	NA	NA	NA	NA	6.379	NA	NA	NA	NA	NA	NA	NA	NA	NA	NA
P	GO:0006140	regulation of nucleotide metabolic process	regulation of nucleotide metabolic process	NA	NA	NA	NA	NA	NA	NA	NA	NA	NA	NA	NA	NA	NA	NA	NA	NA	NA	0.0086607	NA	NA	NA	NA	NA	NA	NA	NA	NA	NA	NA	NA	NA	NA	NA	NA	NA	NA	2.062	NA	NA	NA	NA	NA	NA	NA	NA
P	GO:0006163	purine nucleotide metabolic process	purine nucleotide metabolic process	NA	NA	NA	NA	NA	NA	NA	NA	NA	0.046187	NA	NA	NA	NA	NA	NA	NA	NA	NA	NA	NA	NA	NA	NA	NA	NA	NA	NA	1.335	NA	NA	NA	NA	NA	NA	NA	NA	NA	NA	NA	NA	NA	NA	NA	NA	NA
P	GO:0006184	GTP catabolic process	GTP catabolic process	NA	NA	NA	NA	NA	NA	NA	NA	NA	0.00028496	NA	NA	NA	NA	NA	NA	NA	NA	NA	NA	NA	NA	NA	NA	NA	NA	NA	NA	3.545	NA	NA	NA	NA	NA	NA	NA	NA	NA	NA	NA	NA	NA	NA	NA	NA	NA
P	GO:0006195	purine nucleotide catabolic process	purine nucleotide catabolic process	NA	NA	NA	NA	NA	NA	NA	NA	NA	0.00028496	NA	NA	NA	NA	NA	NA	NA	NA	NA	NA	NA	NA	NA	NA	NA	NA	NA	NA	3.545	NA	NA	NA	NA	NA	NA	NA	NA	NA	NA	NA	NA	NA	NA	NA	NA	NA
P	GO:0006355	regulation of transcription, DNA-dependent	regulation of transcription, DNA-dependent	NA	NA	NA	NA	NA	NA	NA	0.010306	NA	NA	NA	NA	NA	6.4575e-08	2.0506e-07	NA	NA	NA	NA	NA	NA	NA	NA	NA	NA	NA	1.987	NA	NA	NA	NA	NA	7.19	6.688	NA	NA	NA	NA	NA	NA	NA	NA	NA	NA	NA	2.04
P	GO:0006457	protein folding	protein folding	NA	NA	NA	NA	NA	NA	NA	NA	NA	NA	NA	NA	NA	NA	NA	NA	0.0065569	NA	NA	NA	NA	NA	NA	NA	NA	NA	NA	NA	NA	NA	NA	NA	NA	NA	NA	2.183	NA	NA	NA	NA	NA	NA	NA	NA	NA	NA
P	GO:0006461	protein complex assembly	protein complex assembly	NA	NA	NA	NA	NA	NA	NA	NA	NA	0.020589	NA	NA	NA	NA	NA	NA	0.04707	NA	NA	NA	NA	NA	NA	NA	NA	NA	NA	NA	1.686	NA	NA	NA	NA	NA	NA	1.327	NA	NA	NA	NA	NA	NA	NA	NA	NA	NA
P	GO:0006464	protein modification process	protein modification process	NA	NA	NA	NA	NA	NA	NA	NA	NA	NA	NA	NA	NA	0.038842	0.0023811	NA	NA	NA	NA	NA	NA	NA	NA	NA	NA	NA	NA	NA	NA	NA	NA	NA	1.411	2.623	NA	NA	NA	NA	NA	NA	NA	NA	NA	NA	NA	NA
P	GO:0006468	protein amino acid phosphorylation	protein amino acid phosphorylation	NA	NA	NA	NA	NA	NA	NA	NA	NA	NA	NA	NA	NA	NA	0.043921	NA	NA	NA	NA	NA	NA	NA	NA	NA	NA	NA	NA	NA	NA	NA	NA	NA	NA	1.357	NA	NA	NA	NA	NA	NA	NA	NA	NA	NA	NA	NA
P	GO:0006508	proteolysis	proteolysis	NA	NA	NA	NA	NA	NA	0.022181	NA	NA	NA	NA	NA	NA	NA	NA	NA	NA	NA	NA	NA	NA	NA	NA	NA	NA	1.654	NA	NA	NA	NA	NA	NA	NA	NA	NA	NA	NA	NA	NA	NA	NA	NA	NA	NA	3.661	NA
P	GO:0006519	cellular amino acid and derivative metabolic process	cellular amino acid and derivative metabolic process	NA	NA	NA	NA	NA	NA	0.0017549	NA	NA	NA	NA	NA	NA	NA	NA	NA	NA	NA	NA	NA	NA	NA	NA	NA	NA	2.756	NA	NA	NA	NA	NA	NA	NA	NA	NA	NA	NA	NA	NA	NA	NA	NA	NA	NA	7.237	NA
P	GO:0006520	cellular amino acid metabolic process	cellular amino acid metabolic process	NA	NA	NA	NA	NA	NA	0.0010687	NA	NA	NA	NA	NA	NA	NA	NA	NA	NA	NA	NA	NA	NA	NA	NA	NA	NA	2.971	NA	NA	NA	NA	NA	NA	NA	NA	NA	NA	NA	NA	NA	NA	NA	NA	NA	NA	8.054	NA
P	GO:0006629	lipid metabolic process	lipid metabolic process	0.031105	NA	NA	NA	NA	NA	NA	NA	NA	NA	NA	7.0426e-05	NA	NA	NA	NA	0.0002006	NA	NA	1.507	NA	NA	NA	NA	NA	NA	NA	NA	NA	NA	4.152	NA	NA	NA	NA	3.698	NA	NA	1.31	NA	NA	NA	NA	NA	NA	NA
P	GO:0006631	fatty acid metabolic process	fatty acid metabolic process	0.045281	NA	NA	NA	NA	NA	NA	NA	NA	NA	NA	0.0018337	NA	NA	NA	NA	0.00037581	NA	NA	1.344	NA	NA	NA	NA	NA	NA	NA	NA	NA	NA	2.737	NA	NA	NA	NA	3.425	NA	NA	1.891	NA	NA	NA	NA	NA	NA	NA
P	GO:0006633	fatty acid biosynthetic process	fatty acid biosynthetic process	0.027046	NA	NA	NA	NA	NA	NA	NA	NA	NA	NA	0.0013564	NA	NA	NA	NA	8.7119e-05	NA	NA	1.568	NA	NA	NA	NA	NA	NA	NA	NA	NA	NA	2.868	NA	NA	NA	NA	4.06	NA	NA	2.039	NA	NA	NA	NA	NA	NA	NA
P	GO:0006807	nitrogen compound metabolic process	nitrogen compound metabolic process	NA	NA	NA	NA	NA	NA	0.0046729	NA	NA	NA	NA	NA	NA	NA	NA	NA	NA	NA	NA	NA	NA	NA	NA	NA	NA	2.33	NA	NA	NA	NA	NA	NA	NA	NA	NA	NA	NA	NA	NA	NA	NA	NA	NA	NA	3.082	NA
P	GO:0006810	transport	transport	NA	NA	NA	NA	NA	NA	0.030193	NA	NA	NA	NA	NA	NA	NA	NA	NA	NA	NA	NA	NA	NA	NA	NA	NA	NA	1.52	NA	NA	NA	NA	NA	NA	NA	NA	NA	NA	NA	NA	NA	NA	NA	NA	NA	NA	2.36	NA
P	GO:0006811	ion transport	ion transport	NA	NA	NA	NA	NA	NA	0.0059137	NA	NA	NA	NA	NA	NA	NA	NA	NA	NA	NA	NA	NA	NA	NA	NA	NA	NA	2.228	NA	NA	NA	NA	NA	NA	NA	NA	NA	NA	NA	NA	NA	NA	NA	NA	NA	NA	5.18	NA
P	GO:0006812	cation transport	cation transport	NA	NA	NA	NA	NA	NA	0.0037725	NA	NA	NA	NA	NA	NA	NA	NA	NA	NA	NA	NA	NA	NA	NA	NA	NA	NA	2.423	NA	NA	NA	NA	NA	NA	NA	NA	NA	NA	NA	NA	NA	NA	NA	NA	NA	NA	5.875	NA
P	GO:0006818	hydrogen transport	hydrogen transport	NA	NA	NA	NA	NA	NA	0.00010646	NA	NA	NA	NA	NA	NA	NA	NA	NA	NA	NA	NA	NA	NA	NA	NA	NA	NA	3.973	NA	NA	NA	NA	NA	NA	NA	NA	NA	NA	NA	NA	NA	NA	NA	NA	NA	NA	22.863	NA
P	GO:0006950	response to stress	response to stress	NA	NA	NA	NA	NA	NA	NA	NA	NA	NA	0.00030223	NA	NA	NA	NA	NA	NA	NA	NA	NA	NA	NA	NA	NA	NA	NA	NA	NA	NA	3.52	NA	NA	NA	NA	NA	NA	NA	NA	NA	NA	NA	NA	NA	NA	NA	NA
P	GO:0006979	response to oxidative stress	response to oxidative stress	0.000114	NA	NA	NA	NA	0.014583	NA	NA	NA	NA	3.137e-09	NA	NA	NA	NA	NA	NA	NA	NA	3.943	NA	NA	NA	NA	1.836	NA	NA	NA	NA	8.503	NA	NA	NA	NA	NA	NA	NA	NA	2.229	NA	NA	NA	NA	5.471	NA	NA
P	GO:0007017	microtubule-based process	microtubule-based process	NA	NA	NA	NA	NA	NA	NA	NA	NA	0.013988	NA	NA	NA	NA	NA	NA	NA	NA	NA	NA	NA	NA	NA	NA	NA	NA	NA	NA	1.854	NA	NA	NA	NA	NA	NA	NA	NA	NA	NA	NA	NA	NA	NA	NA	NA	NA
F	GO:0008047	enzyme activator activity	enzyme activator activity	NA	NA	NA	NA	NA	NA	NA	NA	NA	NA	NA	NA	NA	NA	NA	NA	NA	NA	0.0086607	NA	NA	NA	NA	NA	NA	NA	NA	NA	NA	NA	NA	NA	NA	NA	NA	NA	NA	2.062	NA	NA	NA	NA	NA	NA	NA	NA
P	GO:0008150	biological_process	biological_process	NA	NA	NA	NA	NA	NA	NA	NA	NA	NA	NA	NA	NA	NA	NA	NA	0.00017021	NA	NA	NA	NA	NA	NA	NA	NA	NA	NA	NA	NA	NA	NA	NA	NA	NA	NA	3.769	NA	NA	NA	NA	NA	NA	NA	NA	NA	NA
P	GO:0008152	metabolic process	metabolic process	NA	NA	NA	NA	NA	NA	NA	NA	NA	NA	NA	NA	NA	NA	NA	NA	5.6626e-15	NA	NA	NA	NA	NA	NA	NA	NA	NA	NA	NA	NA	NA	NA	NA	NA	NA	NA	14.247	NA	NA	NA	NA	NA	NA	NA	NA	NA	NA
F	GO:0008168	methyltransferase activity	methyltransferase activity	NA	0.030009	NA	NA	NA	NA	NA	NA	NA	NA	NA	NA	NA	NA	NA	NA	NA	NA	NA	NA	1.523	NA	NA	NA	NA	NA	NA	NA	NA	NA	NA	NA	NA	NA	NA	NA	NA	NA	NA	3.874	NA	NA	NA	NA	NA	NA
F	GO:0008194	UDP-glycosyltransferase activity	UDP-glycosyltransferase activity	NA	NA	NA	0.0080634	NA	NA	NA	NA	NA	NA	NA	NA	NA	NA	NA	NA	NA	NA	NA	NA	NA	NA	2.093	NA	NA	NA	NA	NA	NA	NA	NA	NA	NA	NA	NA	NA	NA	NA	NA	NA	NA	8.064	NA	NA	NA	NA
F	GO:0008270	zinc ion binding	zinc ion binding	NA	NA	NA	NA	NA	NA	NA	NA	NA	NA	NA	NA	NA	NA	NA	NA	NA	NA	0.032077	NA	NA	NA	NA	NA	NA	NA	NA	NA	NA	NA	NA	NA	NA	NA	NA	NA	NA	1.494	NA	NA	NA	NA	NA	NA	NA	NA
F	GO:0008324	cation transmembrane transporter activity	cation transmembrane transporter activity	NA	NA	NA	NA	NA	NA	0.00026619	NA	NA	NA	NA	NA	NA	NA	NA	NA	NA	NA	NA	NA	NA	NA	NA	NA	NA	3.575	NA	NA	NA	NA	NA	NA	NA	NA	NA	NA	NA	NA	NA	NA	NA	NA	NA	NA	9.018	NA
P	GO:0008610	lipid biosynthetic process	lipid biosynthetic process	NA	NA	NA	NA	NA	NA	NA	NA	NA	NA	NA	NA	NA	NA	NA	NA	0.0006424	NA	NA	NA	NA	NA	NA	NA	NA	NA	NA	NA	NA	NA	NA	NA	NA	NA	NA	3.192	NA	NA	NA	NA	NA	NA	NA	NA	NA	NA
P	GO:0009141	nucleoside triphosphate metabolic process	nucleoside triphosphate metabolic process	NA	NA	NA	NA	NA	NA	NA	NA	NA	0.042037	NA	NA	NA	NA	NA	NA	NA	NA	NA	NA	NA	NA	NA	NA	NA	NA	NA	NA	1.376	NA	NA	NA	NA	NA	NA	NA	NA	NA	NA	NA	NA	NA	NA	NA	NA	NA
P	GO:0009143	nucleoside triphosphate catabolic process	nucleoside triphosphate catabolic process	NA	NA	NA	NA	NA	NA	NA	NA	NA	0.00028496	NA	NA	NA	NA	NA	NA	NA	NA	NA	NA	NA	NA	NA	NA	NA	NA	NA	NA	3.545	NA	NA	NA	NA	NA	NA	NA	NA	NA	NA	NA	NA	NA	NA	NA	NA	NA
P	GO:0009144	purine nucleoside triphosphate metabolic process	purine nucleoside triphosphate metabolic process	NA	NA	NA	NA	NA	NA	NA	NA	NA	0.037399	NA	NA	NA	NA	NA	NA	NA	NA	NA	NA	NA	NA	NA	NA	NA	NA	NA	NA	1.427	NA	NA	NA	NA	NA	NA	NA	NA	NA	NA	NA	NA	NA	NA	NA	NA	NA
P	GO:0009146	purine nucleoside triphosphate catabolic process	purine nucleoside triphosphate catabolic process	NA	NA	NA	NA	NA	NA	NA	NA	NA	0.00028496	NA	NA	NA	NA	NA	NA	NA	NA	NA	NA	NA	NA	NA	NA	NA	NA	NA	NA	3.545	NA	NA	NA	NA	NA	NA	NA	NA	NA	NA	NA	NA	NA	NA	NA	NA	NA
P	GO:0009150	purine ribonucleotide metabolic process	purine ribonucleotide metabolic process	NA	NA	NA	NA	NA	NA	NA	NA	NA	0.044705	NA	NA	NA	NA	NA	NA	NA	NA	NA	NA	NA	NA	NA	NA	NA	NA	NA	NA	1.35	NA	NA	NA	NA	NA	NA	NA	NA	NA	NA	NA	NA	NA	NA	NA	NA	NA
P	GO:0009154	purine ribonucleotide catabolic process	purine ribonucleotide catabolic process	NA	NA	NA	NA	NA	NA	NA	NA	NA	0.00028496	NA	NA	NA	NA	NA	NA	NA	NA	NA	NA	NA	NA	NA	NA	NA	NA	NA	NA	3.545	NA	NA	NA	NA	NA	NA	NA	NA	NA	NA	NA	NA	NA	NA	NA	NA	NA
P	GO:0009166	nucleotide catabolic process	nucleotide catabolic process	NA	NA	NA	NA	NA	NA	NA	NA	NA	0.00028496	NA	NA	NA	NA	NA	NA	NA	NA	NA	NA	NA	NA	NA	NA	NA	NA	NA	NA	3.545	NA	NA	NA	NA	NA	NA	NA	NA	NA	NA	NA	NA	NA	NA	NA	NA	NA
P	GO:0009199	ribonucleoside triphosphate metabolic process	ribonucleoside triphosphate metabolic process	NA	NA	NA	NA	NA	NA	NA	NA	NA	0.037399	NA	NA	NA	NA	NA	NA	NA	NA	NA	NA	NA	NA	NA	NA	NA	NA	NA	NA	1.427	NA	NA	NA	NA	NA	NA	NA	NA	NA	NA	NA	NA	NA	NA	NA	NA	NA
P	GO:0009203	ribonucleoside triphosphate catabolic process	ribonucleoside triphosphate catabolic process	NA	NA	NA	NA	NA	NA	NA	NA	NA	0.00028496	NA	NA	NA	NA	NA	NA	NA	NA	NA	NA	NA	NA	NA	NA	NA	NA	NA	NA	3.545	NA	NA	NA	NA	NA	NA	NA	NA	NA	NA	NA	NA	NA	NA	NA	NA	NA
P	GO:0009205	purine ribonucleoside triphosphate metabolic process	purine ribonucleoside triphosphate metabolic process	NA	NA	NA	NA	NA	NA	NA	NA	NA	0.037399	NA	NA	NA	NA	NA	NA	NA	NA	NA	NA	NA	NA	NA	NA	NA	NA	NA	NA	1.427	NA	NA	NA	NA	NA	NA	NA	NA	NA	NA	NA	NA	NA	NA	NA	NA	NA
P	GO:0009207	purine ribonucleoside triphosphate catabolic process	purine ribonucleoside triphosphate catabolic process	NA	NA	NA	NA	NA	NA	NA	NA	NA	0.00028496	NA	NA	NA	NA	NA	NA	NA	NA	NA	NA	NA	NA	NA	NA	NA	NA	NA	NA	3.545	NA	NA	NA	NA	NA	NA	NA	NA	NA	NA	NA	NA	NA	NA	NA	NA	NA
P	GO:0009259	ribonucleotide metabolic process	ribonucleotide metabolic process	NA	NA	NA	NA	NA	NA	NA	NA	NA	0.047437	NA	NA	NA	NA	NA	NA	NA	NA	NA	NA	NA	NA	NA	NA	NA	NA	NA	NA	1.324	NA	NA	NA	NA	NA	NA	NA	NA	NA	NA	NA	NA	NA	NA	NA	NA	NA
P	GO:0009261	ribonucleotide catabolic process	ribonucleotide catabolic process	NA	NA	NA	NA	NA	NA	NA	NA	NA	0.00028496	NA	NA	NA	NA	NA	NA	NA	NA	NA	NA	NA	NA	NA	NA	NA	NA	NA	NA	3.545	NA	NA	NA	NA	NA	NA	NA	NA	NA	NA	NA	NA	NA	NA	NA	NA	NA
P	GO:0009308	amine metabolic process	amine metabolic process	NA	0.04111	NA	NA	NA	NA	0.0021506	NA	NA	NA	NA	NA	NA	NA	NA	NA	NA	NA	NA	NA	1.386	NA	NA	NA	NA	2.667	NA	NA	NA	NA	NA	NA	NA	NA	NA	NA	NA	NA	NA	3.589	NA	NA	NA	NA	6.803	NA
C	GO:0009507	chloroplast	chloroplast	NA	NA	NA	NA	NA	NA	NA	NA	NA	NA	NA	NA	NA	NA	NA	NA	0.00022491	NA	NA	NA	NA	NA	NA	NA	NA	NA	NA	NA	NA	NA	NA	NA	NA	NA	NA	3.648	NA	NA	NA	NA	NA	NA	NA	NA	NA	NA
C	GO:0009521	photosystem	photosystem	0.0004833	NA	NA	NA	NA	NA	NA	NA	NA	NA	NA	NA	NA	NA	NA	NA	1.3574e-18	NA	NA	3.316	NA	NA	NA	NA	NA	NA	NA	NA	NA	NA	NA	NA	NA	NA	NA	17.867	NA	NA	2.307	NA	NA	NA	NA	NA	NA	NA
C	GO:0009522	photosystem I	photosystem I	NA	NA	NA	NA	NA	NA	NA	NA	NA	NA	NA	NA	NA	NA	NA	NA	4.0772e-06	NA	NA	NA	NA	NA	NA	NA	NA	NA	NA	NA	NA	NA	NA	NA	NA	NA	NA	5.39	NA	NA	NA	NA	NA	NA	NA	NA	NA	NA
C	GO:0009523	photosystem II	photosystem II	0.00077202	NA	NA	NA	NA	NA	NA	NA	NA	NA	NA	NA	NA	NA	NA	NA	3.0343e-14	NA	NA	3.112	NA	NA	NA	NA	NA	NA	NA	NA	NA	NA	NA	NA	NA	NA	NA	13.518	NA	NA	2.72	NA	NA	NA	NA	NA	NA	NA
C	GO:0009536	plastid	plastid	NA	NA	NA	NA	NA	NA	NA	NA	NA	NA	NA	NA	NA	NA	NA	NA	0.00025261	NA	NA	NA	NA	NA	NA	NA	NA	NA	NA	NA	NA	NA	NA	NA	NA	NA	NA	3.598	NA	NA	NA	NA	NA	NA	NA	NA	NA	NA
C	GO:0009538	photosystem I reaction center	photosystem I reaction center	0.0025063	NA	NA	NA	NA	NA	NA	NA	NA	NA	NA	NA	NA	NA	NA	NA	8.6474e-07	NA	NA	2.601	NA	NA	NA	NA	NA	NA	NA	NA	NA	NA	NA	NA	NA	NA	NA	6.063	NA	NA	6.324	NA	NA	NA	NA	NA	NA	NA
C	GO:0009579	thylakoid	thylakoid	0.000114	NA	NA	NA	NA	NA	NA	NA	NA	NA	NA	NA	NA	NA	NA	NA	8.0407e-21	NA	NA	3.943	NA	NA	NA	NA	NA	NA	NA	NA	NA	NA	NA	NA	NA	NA	NA	20.095	NA	NA	2.388	NA	NA	NA	NA	NA	NA	NA
P	GO:0009607	response to biotic stimulus	response to biotic stimulus	NA	NA	NA	NA	NA	0.014583	NA	NA	NA	NA	NA	NA	NA	NA	NA	NA	NA	NA	NA	NA	NA	NA	NA	NA	1.836	NA	NA	NA	NA	NA	NA	NA	NA	NA	NA	NA	NA	NA	NA	NA	NA	NA	NA	9.206	NA	NA
C	GO:0009654	oxygen evolving complex	oxygen evolving complex	2.6815e-05	NA	NA	NA	NA	NA	NA	NA	NA	NA	NA	NA	NA	NA	NA	NA	5.6867e-14	NA	NA	4.572	NA	NA	NA	NA	NA	NA	NA	NA	NA	NA	NA	NA	NA	NA	NA	13.245	NA	NA	4.216	NA	NA	NA	NA	NA	NA	NA
P	GO:0009765	photosynthesis, light harvesting	photosynthesis, light harvesting	1.746e-10	NA	NA	NA	NA	NA	NA	NA	NA	NA	NA	NA	NA	NA	NA	NA	2.7658e-20	NA	NA	9.758	NA	NA	NA	NA	NA	NA	NA	NA	NA	NA	NA	NA	NA	NA	NA	19.558	NA	NA	6.162	NA	NA	NA	NA	NA	NA	NA
P	GO:0009889	regulation of biosynthetic process	regulation of biosynthetic process	NA	NA	NA	NA	NA	NA	NA	0.010306	NA	NA	NA	NA	NA	6.4575e-08	2.0506e-07	NA	NA	NA	NA	NA	NA	NA	NA	NA	NA	NA	1.987	NA	NA	NA	NA	NA	7.19	6.688	NA	NA	NA	NA	NA	NA	NA	NA	NA	NA	NA	2.018
P	GO:0009894	regulation of catabolic process	regulation of catabolic process	NA	NA	NA	NA	NA	NA	NA	NA	NA	NA	NA	NA	NA	NA	NA	NA	NA	NA	0.0086607	NA	NA	NA	NA	NA	NA	NA	NA	NA	NA	NA	NA	NA	NA	NA	NA	NA	NA	2.062	NA	NA	NA	NA	NA	NA	NA	NA
P	GO:0009966	regulation of signal transduction	regulation of signal transduction	NA	NA	NA	NA	NA	NA	NA	NA	NA	NA	NA	NA	NA	NA	NA	NA	NA	NA	0.010269	NA	NA	NA	NA	NA	NA	NA	NA	NA	NA	NA	NA	NA	NA	NA	NA	NA	NA	1.988	NA	NA	NA	NA	NA	NA	NA	NA
P	GO:0009987	cellular process	cellular process	NA	NA	NA	NA	NA	NA	NA	NA	NA	NA	NA	NA	NA	NA	NA	NA	0.0071039	NA	NA	NA	NA	NA	NA	NA	NA	NA	NA	NA	NA	NA	NA	NA	NA	NA	NA	2.149	NA	NA	NA	NA	NA	NA	NA	NA	NA	NA
P	GO:0010468	regulation of gene expression	regulation of gene expression	NA	NA	NA	NA	NA	NA	NA	0.010306	NA	NA	NA	NA	NA	6.4575e-08	2.0926e-07	NA	NA	NA	NA	NA	NA	NA	NA	NA	NA	NA	1.987	NA	NA	NA	NA	NA	7.19	6.679	NA	NA	NA	NA	NA	NA	NA	NA	NA	NA	NA	1.999
P	GO:0010556	regulation of macromolecule biosynthetic process	regulation of macromolecule biosynthetic process	NA	NA	NA	NA	NA	NA	NA	0.010306	NA	NA	NA	NA	NA	6.4575e-08	2.0506e-07	NA	NA	NA	NA	NA	NA	NA	NA	NA	NA	NA	1.987	NA	NA	NA	NA	NA	7.19	6.688	NA	NA	NA	NA	NA	NA	NA	NA	NA	NA	NA	2.018
P	GO:0010646	regulation of cell communication	regulation of cell communication	NA	NA	NA	NA	NA	NA	NA	NA	NA	NA	NA	NA	NA	NA	NA	NA	NA	NA	0.010269	NA	NA	NA	NA	NA	NA	NA	NA	NA	NA	NA	NA	NA	NA	NA	NA	NA	NA	1.988	NA	NA	NA	NA	NA	NA	NA	NA
F	GO:0015075	ion transmembrane transporter activity	ion transmembrane transporter activity	NA	NA	NA	NA	NA	NA	0.00038828	NA	NA	NA	NA	NA	NA	NA	NA	NA	NA	NA	NA	NA	NA	NA	NA	NA	NA	3.411	NA	NA	NA	NA	NA	NA	NA	NA	NA	NA	NA	NA	NA	NA	NA	NA	NA	NA	6.671	NA
F	GO:0015077	monovalent inorganic cation transmembrane transporter activity	monovalent inorganic cation transmembrane transporter activity	NA	NA	NA	NA	NA	NA	0.00010438	NA	NA	NA	NA	NA	NA	NA	NA	NA	NA	NA	NA	NA	NA	NA	NA	NA	NA	3.981	NA	NA	NA	NA	NA	NA	NA	NA	NA	NA	NA	NA	NA	NA	NA	NA	NA	NA	18.224	NA
F	GO:0015078	hydrogen ion transmembrane transporter activity	hydrogen ion transmembrane transporter activity	NA	NA	NA	NA	NA	NA	3.6272e-05	NA	NA	NA	NA	NA	NA	NA	NA	NA	NA	NA	NA	NA	NA	NA	NA	NA	NA	4.44	NA	NA	NA	NA	NA	NA	NA	NA	NA	NA	NA	NA	NA	NA	NA	NA	NA	NA	26.561	NA
C	GO:0015630	microtubule cytoskeleton	microtubule cytoskeleton	NA	NA	NA	NA	NA	NA	NA	NA	NA	0.0014939	NA	NA	NA	NA	NA	NA	NA	NA	NA	NA	NA	NA	NA	NA	NA	NA	NA	NA	2.826	NA	NA	NA	NA	NA	NA	NA	NA	NA	NA	NA	NA	NA	NA	NA	NA	NA
P	GO:0015672	monovalent inorganic cation transport	monovalent inorganic cation transport	NA	NA	NA	NA	NA	NA	0.00023846	NA	NA	NA	NA	NA	NA	NA	NA	NA	NA	NA	NA	NA	NA	NA	NA	NA	NA	3.623	NA	NA	NA	NA	NA	NA	NA	NA	NA	NA	NA	NA	NA	NA	NA	NA	NA	NA	17.484	NA
P	GO:0015979	photosynthesis	photosynthesis	1.8295e-08	NA	NA	NA	NA	NA	NA	NA	NA	NA	NA	NA	NA	NA	NA	NA	2.3334e-33	NA	NA	7.738	NA	NA	NA	NA	NA	NA	NA	NA	NA	NA	NA	NA	NA	NA	NA	32.632	NA	NA	2.571	NA	NA	NA	NA	NA	NA	NA
P	GO:0015992	proton transport	proton transport	NA	NA	NA	NA	NA	NA	0.00010646	NA	NA	NA	NA	NA	NA	NA	NA	NA	NA	NA	NA	NA	NA	NA	NA	NA	NA	3.973	NA	NA	NA	NA	NA	NA	NA	NA	NA	NA	NA	NA	NA	NA	NA	NA	NA	NA	22.863	NA
C	GO:0016020	membrane	membrane	NA	NA	NA	NA	NA	NA	NA	NA	NA	NA	NA	NA	NA	NA	NA	NA	0.0024541	NA	NA	NA	NA	NA	NA	NA	NA	NA	NA	NA	NA	NA	NA	NA	NA	NA	NA	2.61	NA	NA	NA	NA	NA	NA	NA	NA	NA	NA
C	GO:0016021	integral to membrane	integral to membrane	NA	NA	NA	NA	NA	NA	NA	NA	NA	NA	NA	NA	NA	NA	NA	NA	NA	0.014291	NA	NA	NA	NA	NA	NA	NA	NA	NA	NA	NA	NA	NA	NA	NA	NA	NA	NA	1.845	NA	NA	NA	NA	NA	NA	NA	NA	NA
P	GO:0016051	carbohydrate biosynthetic process	carbohydrate biosynthetic process	NA	NA	NA	0.0080634	NA	NA	NA	NA	NA	0.046187	NA	NA	NA	NA	NA	NA	NA	NA	NA	NA	NA	NA	2.093	NA	NA	NA	NA	NA	1.335	NA	NA	NA	NA	NA	NA	NA	NA	NA	NA	NA	NA	6.273	NA	NA	NA	NA
P	GO:0016053	organic acid biosynthetic process	organic acid biosynthetic process	0.0054617	NA	NA	NA	NA	NA	NA	NA	NA	NA	NA	0.006724	NA	NA	NA	NA	0.00076177	NA	NA	2.263	NA	NA	NA	NA	NA	NA	NA	NA	NA	NA	2.172	NA	NA	NA	NA	3.118	NA	NA	1.724	NA	NA	NA	NA	NA	NA	NA
F	GO:0016209	antioxidant activity	antioxidant activity	0.00019932	NA	NA	NA	NA	0.042613	NA	NA	NA	NA	3.8548e-08	NA	NA	NA	NA	NA	NA	NA	NA	3.7	NA	NA	NA	NA	1.37	NA	NA	NA	NA	7.414	NA	NA	NA	NA	NA	NA	NA	NA	1.997	NA	NA	NA	NA	4.031	NA	NA
C	GO:0016469	proton-transporting two-sector ATPase complex	proton-transporting two-sector ATPase complex	NA	NA	NA	NA	NA	NA	0.00010438	NA	NA	NA	NA	NA	NA	NA	NA	NA	NA	NA	NA	NA	NA	NA	NA	NA	NA	3.981	NA	NA	NA	NA	NA	NA	NA	NA	NA	NA	NA	NA	NA	NA	NA	NA	NA	NA	27.02	NA
F	GO:0016491	oxidoreductase activity	oxidoreductase activity	0.00032741	NA	NA	0.022606	NA	NA	0.049099	NA	NA	NA	6.533e-06	0.023295	NA	NA	NA	NA	0.0017387	NA	NA	3.485	NA	NA	1.646	NA	NA	1.309	NA	NA	NA	5.185	1.633	NA	NA	NA	NA	2.76	NA	NA	1.245	NA	NA	1.931	NA	NA	2.023	NA
P	GO:0016567	protein ubiquitination	protein ubiquitination	NA	NA	NA	NA	NA	NA	NA	0.027437	NA	NA	NA	NA	NA	NA	NA	NA	NA	NA	NA	NA	NA	NA	NA	NA	NA	NA	1.562	NA	NA	NA	NA	NA	NA	NA	NA	NA	NA	NA	NA	NA	NA	NA	NA	NA	NA	5.959
F	GO:0016614	oxidoreductase activity, acting on CH-OH group of donors	oxidoreductase activity, acting on CH-OH group of donors	NA	NA	NA	NA	NA	NA	0.0001349	NA	NA	NA	NA	NA	NA	NA	NA	NA	NA	NA	NA	NA	NA	NA	NA	NA	NA	3.87	NA	NA	NA	NA	NA	NA	NA	NA	NA	NA	NA	NA	NA	NA	NA	NA	NA	NA	8.602	NA
F	GO:0016616	oxidoreductase activity, acting on the CH-OH group of donors, NAD or NADP as acceptor	oxidoreductase activity, acting on the CH-OH group of donors, NAD or NADP as acceptor	NA	NA	NA	NA	NA	NA	0.00010646	NA	NA	NA	NA	NA	NA	NA	NA	NA	NA	NA	NA	NA	NA	NA	NA	NA	NA	3.973	NA	NA	NA	NA	NA	NA	NA	NA	NA	NA	NA	NA	NA	NA	NA	NA	NA	NA	9.071	NA
F	GO:0016620	oxidoreductase activity, acting on the aldehyde or oxo group of donors, NAD or NADP as acceptor	oxidoreductase activity, acting on the aldehyde or oxo group of donors, NAD or NADP as acceptor	NA	NA	NA	NA	NA	NA	NA	NA	NA	NA	NA	NA	NA	NA	NA	NA	0.00037697	NA	NA	NA	NA	NA	NA	NA	NA	NA	NA	NA	NA	NA	NA	NA	NA	NA	NA	3.424	NA	NA	NA	NA	NA	NA	NA	NA	NA	NA
F	GO:0016684	oxidoreductase activity, acting on peroxide as acceptor	oxidoreductase activity, acting on peroxide as acceptor	1.1049e-05	NA	NA	NA	NA	0.014583	NA	NA	NA	NA	2.0421e-09	NA	NA	NA	NA	NA	NA	NA	NA	4.957	NA	NA	NA	NA	1.836	NA	NA	NA	NA	8.69	NA	NA	NA	NA	NA	NA	NA	NA	2.315	NA	NA	NA	NA	5.006	NA	NA
F	GO:0016741	transferase activity, transferring one-carbon groups	transferase activity, transferring one-carbon groups	NA	0.030643	NA	NA	NA	NA	NA	NA	NA	NA	NA	NA	NA	NA	NA	NA	NA	NA	NA	NA	1.514	NA	NA	NA	NA	NA	NA	NA	NA	NA	NA	NA	NA	NA	NA	NA	NA	NA	NA	3.84	NA	NA	NA	NA	NA	NA
F	GO:0016746	transferase activity, transferring acyl groups	transferase activity, transferring acyl groups	NA	NA	NA	NA	NA	NA	NA	NA	NA	NA	NA	0.0026395	NA	NA	NA	NA	0.00016893	NA	NA	NA	NA	NA	NA	NA	NA	NA	NA	NA	NA	NA	2.578	NA	NA	NA	NA	3.772	NA	NA	NA	NA	NA	NA	NA	NA	NA	NA
F	GO:0016747	transferase activity, transferring acyl groups other than amino-acyl groups	transferase activity, transferring acyl groups other than amino-acyl groups	NA	NA	NA	NA	NA	NA	NA	NA	NA	NA	NA	0.0018337	NA	NA	NA	NA	5.734e-05	NA	NA	NA	NA	NA	NA	NA	NA	NA	NA	NA	NA	NA	2.737	NA	NA	NA	NA	4.242	NA	NA	NA	NA	NA	NA	NA	NA	NA	NA
F	GO:0016757	transferase activity, transferring glycosyl groups	transferase activity, transferring glycosyl groups	NA	NA	NA	0.013309	NA	NA	NA	NA	NA	NA	NA	NA	NA	NA	NA	NA	NA	NA	NA	NA	NA	NA	1.876	NA	NA	NA	NA	NA	NA	NA	NA	NA	NA	NA	NA	NA	NA	NA	NA	NA	NA	3.231	NA	NA	NA	NA
F	GO:0016762	xyloglucan:xyloglucosyl transferase activity	xyloglucan:xyloglucosyl transferase activity	4.1636e-20	NA	NA	NA	NA	NA	NA	NA	NA	NA	NA	NA	NA	NA	NA	NA	NA	NA	NA	19.381	NA	NA	NA	NA	NA	NA	NA	NA	NA	NA	NA	NA	NA	NA	NA	NA	NA	NA	6.746	NA	NA	NA	NA	NA	NA	NA
F	GO:0016787	hydrolase activity	hydrolase activity	0.014958	0.00028915	NA	NA	NA	NA	0.02247	NA	NA	NA	NA	NA	NA	NA	NA	NA	NA	8.1515e-07	NA	1.825	3.539	NA	NA	NA	NA	1.648	NA	NA	NA	NA	NA	NA	NA	NA	NA	NA	6.089	NA	1.154	2.15	NA	NA	NA	NA	1.982	NA
F	GO:0016788	hydrolase activity, acting on ester bonds	hydrolase activity, acting on ester bonds	0.037051	0.012387	NA	NA	NA	NA	NA	NA	NA	NA	NA	0.0018337	NA	NA	NA	NA	NA	1.55e-07	NA	1.431	1.907	NA	NA	NA	NA	NA	NA	NA	NA	NA	2.737	NA	NA	NA	NA	NA	6.81	NA	1.322	3.132	NA	NA	NA	NA	NA	NA
F	GO:0016798	hydrolase activity, acting on glycosyl bonds	hydrolase activity, acting on glycosyl bonds	4.1599e-07	NA	NA	NA	NA	NA	NA	NA	NA	NA	0.021275	NA	NA	NA	NA	NA	NA	8.9441e-05	NA	6.381	NA	NA	NA	NA	NA	NA	NA	NA	NA	1.672	NA	NA	NA	NA	NA	NA	4.048	NA	1.73	NA	NA	NA	NA	NA	NA	NA
F	GO:0016903	oxidoreductase activity, acting on the aldehyde or oxo group of donors	oxidoreductase activity, acting on the aldehyde or oxo group of donors	NA	NA	NA	NA	NA	NA	NA	NA	NA	NA	NA	NA	NA	NA	NA	NA	0.0023048	NA	NA	NA	NA	NA	NA	NA	NA	NA	NA	NA	NA	NA	NA	NA	NA	NA	NA	2.637	NA	NA	NA	NA	NA	NA	NA	NA	NA	NA
F	GO:0019001	guanyl nucleotide binding	guanyl nucleotide binding	NA	NA	NA	NA	NA	NA	NA	NA	NA	0.044705	NA	NA	NA	NA	NA	NA	NA	NA	NA	NA	NA	NA	NA	NA	NA	NA	NA	NA	1.35	NA	NA	NA	NA	NA	NA	NA	NA	NA	NA	NA	NA	NA	NA	NA	NA	NA
P	GO:0019219	regulation of nucleobase, nucleoside, nucleotide and nucleic acid metabolic process	regulation of nucleobase, nucleoside, nucleotide and nucleic acid metabolic process	NA	NA	NA	NA	NA	NA	NA	0.010306	NA	NA	NA	NA	NA	6.4575e-08	2.0926e-07	NA	NA	NA	NA	NA	NA	NA	NA	NA	NA	NA	1.987	NA	NA	NA	NA	NA	7.19	6.679	NA	NA	NA	NA	NA	NA	NA	NA	NA	NA	NA	1.973
P	GO:0019222	regulation of metabolic process	regulation of metabolic process	NA	NA	NA	NA	NA	NA	NA	0.013972	NA	NA	NA	NA	NA	1.2208e-07	3.7057e-07	NA	NA	NA	NA	NA	NA	NA	NA	NA	NA	NA	1.855	NA	NA	NA	NA	NA	6.913	6.431	NA	NA	NA	NA	NA	NA	NA	NA	NA	NA	NA	1.891
P	GO:0019684	photosynthesis, light reaction	photosynthesis, light reaction	0.00019932	NA	NA	NA	NA	NA	NA	NA	NA	NA	NA	NA	NA	NA	NA	NA	1.655e-13	NA	NA	3.7	NA	NA	NA	NA	NA	NA	NA	NA	NA	NA	NA	NA	NA	NA	NA	12.781	NA	NA	3.081	NA	NA	NA	NA	NA	NA	NA
P	GO:0019752	carboxylic acid metabolic process	carboxylic acid metabolic process	NA	NA	NA	NA	NA	NA	0.00038828	NA	NA	NA	NA	NA	NA	NA	NA	NA	0.0011385	NA	NA	NA	NA	NA	NA	NA	NA	3.411	NA	NA	NA	NA	NA	NA	NA	NA	NA	2.944	NA	NA	NA	NA	NA	NA	NA	NA	6.712	NA
F	GO:0019787	small conjugating protein ligase activity	small conjugating protein ligase activity	NA	NA	NA	NA	NA	NA	NA	0.027437	NA	NA	NA	NA	NA	NA	NA	NA	NA	NA	NA	NA	NA	NA	NA	NA	NA	NA	1.562	NA	NA	NA	NA	NA	NA	NA	NA	NA	NA	NA	NA	NA	NA	NA	NA	NA	NA	5.765
C	GO:0019898	extrinsic to membrane	extrinsic to membrane	1.1775e-05	NA	NA	NA	NA	NA	NA	NA	NA	NA	NA	NA	NA	NA	NA	NA	5.867e-14	NA	NA	4.929	NA	NA	NA	NA	NA	NA	NA	NA	NA	NA	NA	NA	NA	NA	NA	13.232	NA	NA	4.722	NA	NA	NA	NA	NA	NA	NA
F	GO:0020037	heme binding	heme binding	NA	NA	NA	NA	NA	0.014583	NA	NA	NA	NA	0.00010325	NA	NA	NA	NA	NA	NA	NA	NA	NA	NA	NA	NA	NA	1.836	NA	NA	NA	NA	3.986	NA	NA	NA	NA	NA	NA	NA	NA	NA	NA	NA	NA	NA	2.892	NA	NA
F	GO:0022857	transmembrane transporter activity	transmembrane transporter activity	NA	NA	NA	NA	NA	NA	0.0059137	NA	NA	NA	NA	NA	NA	NA	NA	NA	NA	NA	NA	NA	NA	NA	NA	NA	NA	2.228	NA	NA	NA	NA	NA	NA	NA	NA	NA	NA	NA	NA	NA	NA	NA	NA	NA	NA	3.844	NA
F	GO:0022890	inorganic cation transmembrane transporter activity	inorganic cation transmembrane transporter activity	NA	NA	NA	NA	NA	NA	0.00021611	NA	NA	NA	NA	NA	NA	NA	NA	NA	NA	NA	NA	NA	NA	NA	NA	NA	NA	3.665	NA	NA	NA	NA	NA	NA	NA	NA	NA	NA	NA	NA	NA	NA	NA	NA	NA	NA	12.483	NA
F	GO:0022891	substrate-specific transmembrane transporter activity	substrate-specific transmembrane transporter activity	NA	0.037936	NA	NA	NA	NA	0.00072973	NA	NA	NA	NA	NA	NA	NA	NA	NA	NA	NA	NA	NA	1.421	NA	NA	NA	NA	3.137	NA	NA	NA	NA	NA	NA	NA	NA	NA	NA	NA	NA	NA	3.008	NA	NA	NA	NA	5.913	NA
F	GO:0022892	substrate-specific transporter activity	substrate-specific transporter activity	NA	0.013525	NA	NA	NA	NA	0.0013837	NA	NA	NA	NA	NA	NA	NA	NA	NA	NA	NA	NA	NA	1.869	NA	NA	NA	NA	2.859	NA	NA	NA	NA	NA	NA	NA	NA	NA	NA	NA	NA	NA	3.239	NA	NA	NA	NA	5.21	NA
P	GO:0023051	regulation of signaling process	regulation of signaling process	NA	NA	NA	NA	NA	NA	NA	NA	NA	NA	NA	NA	NA	NA	NA	NA	NA	NA	0.010269	NA	NA	NA	NA	NA	NA	NA	NA	NA	NA	NA	NA	NA	NA	NA	NA	NA	NA	1.988	NA	NA	NA	NA	NA	NA	NA	NA
P	GO:0030001	metal ion transport	metal ion transport	NA	NA	NA	NA	NA	NA	NA	NA	NA	NA	NA	NA	NA	0.011715	0.007409	NA	NA	NA	NA	NA	NA	NA	NA	NA	NA	NA	NA	NA	NA	NA	NA	NA	1.931	2.13	NA	NA	NA	NA	NA	NA	NA	NA	NA	NA	NA	NA
F	GO:0030234	enzyme regulator activity	enzyme regulator activity	0.048625	0.024542	NA	NA	NA	NA	NA	NA	NA	NA	NA	NA	NA	NA	NA	NA	NA	1.2725e-09	NA	1.313	1.61	NA	NA	NA	NA	NA	NA	NA	NA	NA	NA	NA	NA	NA	NA	NA	8.895	NA	1.48	4.129	NA	NA	NA	NA	NA	NA
C	GO:0030312	external encapsulating structure	external encapsulating structure	9.0311e-12	0.015624	NA	0.028004	NA	NA	NA	NA	NA	0.049255	NA	NA	0.001774	NA	NA	NA	NA	1.0206e-11	NA	11.044	1.806	NA	1.553	NA	NA	NA	NA	NA	1.308	NA	NA	2.751	NA	NA	NA	NA	10.991	NA	2.687	5.534	NA	5.099	NA	NA	NA	NA
F	GO:0030414	peptidase inhibitor activity	peptidase inhibitor activity	NA	NA	NA	NA	NA	NA	NA	NA	NA	NA	0.0022926	NA	NA	NA	NA	NA	NA	NA	NA	NA	NA	NA	NA	NA	NA	NA	NA	NA	NA	2.64	NA	NA	NA	NA	NA	NA	NA	NA	NA	NA	NA	NA	NA	NA	NA	NA
F	GO:0030528	transcription regulator activity	transcription regulator activity	NA	NA	NA	NA	NA	NA	NA	0.0014111	NA	NA	NA	NA	NA	6.4575e-08	2.0506e-07	NA	NA	NA	NA	NA	NA	NA	NA	NA	NA	NA	2.85	NA	NA	NA	NA	NA	7.19	6.688	NA	NA	NA	NA	NA	NA	NA	NA	NA	NA	NA	2.58
F	GO:0030599	pectinesterase activity	pectinesterase activity	2.0467e-05	3.9782e-05	NA	NA	NA	NA	NA	NA	NA	NA	NA	NA	NA	NA	NA	NA	NA	4.0382e-20	NA	4.689	4.4	NA	NA	NA	NA	NA	NA	NA	NA	NA	NA	NA	NA	NA	NA	NA	19.394	NA	2.31	11.599	NA	NA	NA	NA	NA	NA
F	GO:0030695	GTPase regulator activity	GTPase regulator activity	NA	NA	NA	NA	NA	NA	NA	NA	NA	NA	NA	NA	NA	NA	NA	NA	NA	NA	0.038051	NA	NA	NA	NA	NA	NA	NA	NA	NA	NA	NA	NA	NA	NA	NA	NA	NA	NA	1.42	NA	NA	NA	NA	NA	NA	NA	NA
P	GO:0030811	regulation of nucleotide catabolic process	regulation of nucleotide catabolic process	NA	NA	NA	NA	NA	NA	NA	NA	NA	NA	NA	NA	NA	NA	NA	NA	NA	NA	0.0086607	NA	NA	NA	NA	NA	NA	NA	NA	NA	NA	NA	NA	NA	NA	NA	NA	NA	NA	2.062	NA	NA	NA	NA	NA	NA	NA	NA
P	GO:0031323	regulation of cellular metabolic process	regulation of cellular metabolic process	NA	NA	NA	NA	NA	NA	NA	0.01336	NA	NA	NA	NA	NA	9.9108e-08	3.0724e-07	NA	NA	NA	NA	NA	NA	NA	NA	NA	NA	NA	1.874	NA	NA	NA	NA	NA	7.004	6.513	NA	NA	NA	NA	NA	NA	NA	NA	NA	NA	NA	1.917
P	GO:0031326	regulation of cellular biosynthetic process	regulation of cellular biosynthetic process	NA	NA	NA	NA	NA	NA	NA	0.010306	NA	NA	NA	NA	NA	6.4575e-08	2.0506e-07	NA	NA	NA	NA	NA	NA	NA	NA	NA	NA	NA	1.987	NA	NA	NA	NA	NA	7.19	6.688	NA	NA	NA	NA	NA	NA	NA	NA	NA	NA	NA	2.018
P	GO:0031329	regulation of cellular catabolic process	regulation of cellular catabolic process	NA	NA	NA	NA	NA	NA	NA	NA	NA	NA	NA	NA	NA	NA	NA	NA	NA	NA	0.0086607	NA	NA	NA	NA	NA	NA	NA	NA	NA	NA	NA	NA	NA	NA	NA	NA	NA	NA	2.062	NA	NA	NA	NA	NA	NA	NA	NA
P	GO:0032318	regulation of Ras GTPase activity	regulation of Ras GTPase activity	NA	NA	NA	NA	NA	NA	NA	NA	NA	NA	NA	NA	NA	NA	NA	NA	NA	NA	0.0086607	NA	NA	NA	NA	NA	NA	NA	NA	NA	NA	NA	NA	NA	NA	NA	NA	NA	NA	2.062	NA	NA	NA	NA	NA	NA	NA	NA
P	GO:0032446	protein modification by small protein conjugation	protein modification by small protein conjugation	NA	NA	NA	NA	NA	NA	NA	0.027437	NA	NA	NA	NA	NA	NA	NA	NA	NA	NA	NA	NA	NA	NA	NA	NA	NA	NA	1.562	NA	NA	NA	NA	NA	NA	NA	NA	NA	NA	NA	NA	NA	NA	NA	NA	NA	NA	5.828
F	GO:0032561	guanyl ribonucleotide binding	guanyl ribonucleotide binding	NA	NA	NA	NA	NA	NA	NA	NA	NA	0.042783	NA	NA	NA	NA	NA	NA	NA	NA	NA	NA	NA	NA	NA	NA	NA	NA	NA	NA	1.369	NA	NA	NA	NA	NA	NA	NA	NA	NA	NA	NA	NA	NA	NA	NA	NA	NA
P	GO:0032787	monocarboxylic acid metabolic process	monocarboxylic acid metabolic process	NA	NA	NA	NA	NA	NA	NA	NA	NA	NA	NA	0.0042387	NA	NA	NA	NA	0.0037363	NA	NA	NA	NA	NA	NA	NA	NA	NA	NA	NA	NA	NA	2.373	NA	NA	NA	NA	2.428	NA	NA	NA	NA	NA	NA	NA	NA	NA	NA
P	GO:0033013	tetrapyrrole metabolic process	tetrapyrrole metabolic process	NA	NA	NA	NA	NA	NA	NA	NA	NA	NA	NA	NA	NA	NA	NA	NA	0.014063	NA	NA	NA	NA	NA	NA	NA	NA	NA	NA	NA	NA	NA	NA	NA	NA	NA	NA	1.852	NA	NA	NA	NA	NA	NA	NA	NA	NA	NA
P	GO:0033014	tetrapyrrole biosynthetic process	tetrapyrrole biosynthetic process	NA	NA	NA	NA	NA	NA	NA	NA	NA	NA	NA	NA	NA	NA	NA	NA	0.023006	NA	NA	NA	NA	NA	NA	NA	NA	NA	NA	NA	NA	NA	NA	NA	NA	NA	NA	1.638	NA	NA	NA	NA	NA	NA	NA	NA	NA	NA
P	GO:0033121	regulation of purine nucleotide catabolic process	regulation of purine nucleotide catabolic process	NA	NA	NA	NA	NA	NA	NA	NA	NA	NA	NA	NA	NA	NA	NA	NA	NA	NA	0.0086607	NA	NA	NA	NA	NA	NA	NA	NA	NA	NA	NA	NA	NA	NA	NA	NA	NA	NA	2.062	NA	NA	NA	NA	NA	NA	NA	NA
P	GO:0033124	regulation of GTP catabolic process	regulation of GTP catabolic process	NA	NA	NA	NA	NA	NA	NA	NA	NA	NA	NA	NA	NA	NA	NA	NA	NA	NA	0.0086607	NA	NA	NA	NA	NA	NA	NA	NA	NA	NA	NA	NA	NA	NA	NA	NA	NA	NA	2.062	NA	NA	NA	NA	NA	NA	NA	NA
P	GO:0033692	cellular polysaccharide biosynthetic process	cellular polysaccharide biosynthetic process	NA	NA	NA	0.0050463	NA	NA	NA	NA	NA	NA	NA	NA	NA	NA	NA	NA	NA	NA	NA	NA	NA	NA	2.297	NA	NA	NA	NA	NA	NA	NA	NA	NA	NA	NA	NA	NA	NA	NA	NA	NA	NA	8.054	NA	NA	NA	NA
P	GO:0034220	ion transmembrane transport	ion transmembrane transport	NA	NA	NA	NA	NA	NA	0.00010646	NA	NA	NA	NA	NA	NA	NA	NA	NA	NA	NA	NA	NA	NA	NA	NA	NA	NA	3.973	NA	NA	NA	NA	NA	NA	NA	NA	NA	NA	NA	NA	NA	NA	NA	NA	NA	NA	25.067	NA
C	GO:0034357	photosynthetic membrane	photosynthetic membrane	0.00015863	NA	NA	NA	NA	NA	NA	NA	NA	NA	NA	NA	NA	NA	NA	NA	2.7658e-20	NA	NA	3.8	NA	NA	NA	NA	NA	NA	NA	NA	NA	NA	NA	NA	NA	NA	NA	19.558	NA	NA	2.376	NA	NA	NA	NA	NA	NA	NA
P	GO:0034622	cellular macromolecular complex assembly	cellular macromolecular complex assembly	NA	NA	NA	NA	NA	NA	NA	NA	NA	0.042037	NA	NA	NA	NA	NA	NA	NA	NA	NA	NA	NA	NA	NA	NA	NA	NA	NA	NA	1.376	NA	NA	NA	NA	NA	NA	NA	NA	NA	NA	NA	NA	NA	NA	NA	NA	NA
P	GO:0034637	cellular carbohydrate biosynthetic process	cellular carbohydrate biosynthetic process	NA	NA	NA	0.0079079	NA	NA	NA	NA	NA	0.044258	NA	NA	NA	NA	NA	NA	NA	NA	NA	NA	NA	NA	2.102	NA	NA	NA	NA	NA	1.354	NA	NA	NA	NA	NA	NA	NA	NA	NA	NA	NA	NA	6.502	NA	NA	NA	NA
P	GO:0034641	cellular nitrogen compound metabolic process	cellular nitrogen compound metabolic process	NA	NA	NA	NA	NA	NA	0.0034897	NA	NA	NA	NA	NA	NA	NA	NA	NA	NA	NA	NA	NA	NA	NA	NA	NA	NA	2.457	NA	NA	NA	NA	NA	NA	NA	NA	NA	NA	NA	NA	NA	NA	NA	NA	NA	NA	3.221	NA
P	GO:0034655	nucleobase, nucleoside, nucleotide and nucleic acid catabolic process	nucleobase, nucleoside, nucleotide and nucleic acid catabolic process	NA	NA	NA	NA	NA	NA	NA	NA	NA	0.00028496	NA	NA	NA	NA	NA	NA	NA	NA	NA	NA	NA	NA	NA	NA	NA	NA	NA	NA	3.545	NA	NA	NA	NA	NA	NA	NA	NA	NA	NA	NA	NA	NA	NA	NA	NA	NA
P	GO:0034656	nucleobase, nucleoside and nucleotide catabolic process	nucleobase, nucleoside and nucleotide catabolic process	NA	NA	NA	NA	NA	NA	NA	NA	NA	0.00028496	NA	NA	NA	NA	NA	NA	NA	NA	NA	NA	NA	NA	NA	NA	NA	NA	NA	NA	3.545	NA	NA	NA	NA	NA	NA	NA	NA	NA	NA	NA	NA	NA	NA	NA	NA	NA
NA	NA	NA	regulation of signaling pathway	NA	NA	NA	NA	NA	NA	NA	NA	NA	NA	NA	NA	NA	NA	NA	NA	NA	NA	0.0086607	NA	NA	NA	NA	NA	NA	NA	NA	NA	NA	NA	NA	NA	NA	NA	NA	NA	NA	2.062	NA	NA	NA	NA	NA	NA	NA	NA
P	GO:0042180	cellular ketone metabolic process	cellular ketone metabolic process	NA	NA	NA	NA	NA	NA	0.00038828	NA	NA	NA	NA	NA	NA	NA	NA	NA	0.0011554	NA	NA	NA	NA	NA	NA	NA	NA	3.411	NA	NA	NA	NA	NA	NA	NA	NA	NA	2.937	NA	NA	NA	NA	NA	NA	NA	NA	6.685	NA
P	GO:0042221	response to chemical stimulus	response to chemical stimulus	0.01569	NA	NA	NA	NA	NA	NA	NA	NA	NA	2.8882e-06	NA	NA	NA	NA	NA	NA	NA	NA	1.804	NA	NA	NA	NA	NA	NA	NA	NA	NA	5.539	NA	NA	NA	NA	NA	NA	NA	NA	1.585	NA	NA	NA	NA	NA	NA	NA
P	GO:0042440	pigment metabolic process	pigment metabolic process	NA	NA	NA	NA	NA	NA	NA	NA	NA	NA	NA	NA	NA	NA	NA	NA	0.035029	NA	NA	NA	NA	NA	NA	NA	NA	NA	NA	NA	NA	NA	NA	NA	NA	NA	NA	1.456	NA	NA	NA	NA	NA	NA	NA	NA	NA	NA
P	GO:0042545	cell wall modification	cell wall modification	0.00015676	0.0047155	NA	NA	NA	NA	NA	NA	NA	0.011244	NA	NA	NA	NA	NA	NA	NA	1.7986e-14	NA	3.805	2.326	NA	NA	NA	NA	NA	NA	NA	1.949	NA	NA	NA	NA	NA	NA	NA	13.745	NA	2.558	10.571	NA	NA	NA	NA	NA	NA
P	GO:0043087	regulation of GTPase activity	regulation of GTPase activity	NA	NA	NA	NA	NA	NA	NA	NA	NA	NA	NA	NA	NA	NA	NA	NA	NA	NA	0.0086607	NA	NA	NA	NA	NA	NA	NA	NA	NA	NA	NA	NA	NA	NA	NA	NA	NA	NA	2.062	NA	NA	NA	NA	NA	NA	NA	NA
F	GO:0043167	ion binding	ion binding	0.04763	NA	NA	0.0011078	NA	NA	NA	NA	NA	0.0040308	NA	NA	NA	NA	NA	NA	NA	NA	NA	1.322	NA	NA	2.956	NA	NA	NA	NA	NA	2.395	NA	NA	NA	NA	NA	NA	NA	NA	NA	1.166	NA	NA	2.437	NA	NA	NA	NA
F	GO:0043169	cation binding	cation binding	0.042746	NA	NA	0.0011078	NA	NA	NA	NA	NA	0.0039603	NA	NA	NA	NA	NA	NA	NA	NA	NA	1.369	NA	NA	2.956	NA	NA	NA	NA	NA	2.402	NA	NA	NA	NA	NA	NA	NA	NA	NA	1.17	NA	NA	2.444	NA	NA	NA	NA
C	GO:0043234	protein complex	protein complex	NA	NA	NA	NA	NA	NA	0.010837	NA	NA	NA	NA	NA	NA	NA	NA	NA	0.0071039	NA	NA	NA	NA	NA	NA	NA	NA	1.965	NA	NA	NA	NA	NA	NA	NA	NA	NA	2.149	NA	NA	NA	NA	NA	NA	NA	NA	3.808	NA
P	GO:0043412	macromolecule modification	macromolecule modification	NA	NA	NA	NA	NA	NA	NA	NA	NA	NA	NA	NA	NA	0.0469	0.0029769	NA	NA	NA	NA	NA	NA	NA	NA	NA	NA	NA	NA	NA	NA	NA	NA	NA	1.329	2.526	NA	NA	NA	NA	NA	NA	NA	NA	NA	NA	NA	NA
P	GO:0043436	oxoacid metabolic process	oxoacid metabolic process	NA	NA	NA	NA	NA	NA	0.00038828	NA	NA	NA	NA	NA	NA	NA	NA	NA	0.0011385	NA	NA	NA	NA	NA	NA	NA	NA	3.411	NA	NA	NA	NA	NA	NA	NA	NA	NA	2.944	NA	NA	NA	NA	NA	NA	NA	NA	6.712	NA
F	GO:0043565	sequence-specific DNA binding	sequence-specific DNA binding	NA	NA	NA	NA	NA	NA	NA	NA	NA	NA	NA	NA	NA	0.0034307	0.0019262	NA	NA	NA	NA	NA	NA	NA	NA	NA	NA	NA	NA	NA	NA	NA	NA	NA	2.465	2.715	NA	NA	NA	NA	NA	NA	NA	NA	NA	NA	NA	NA
P	GO:0043623	cellular protein complex assembly	cellular protein complex assembly	NA	NA	NA	NA	NA	NA	NA	NA	NA	0.00071858	NA	NA	NA	NA	NA	NA	NA	NA	NA	NA	NA	NA	NA	NA	NA	NA	NA	NA	3.144	NA	NA	NA	NA	NA	NA	NA	NA	NA	NA	NA	NA	NA	NA	NA	NA	NA
P	GO:0043687	post-translational protein modification	post-translational protein modification	NA	NA	NA	NA	NA	NA	NA	NA	NA	NA	NA	NA	NA	0.046186	0.0029041	NA	NA	NA	NA	NA	NA	NA	NA	NA	NA	NA	NA	NA	NA	NA	NA	NA	1.335	2.537	NA	NA	NA	NA	NA	NA	NA	NA	NA	NA	NA	NA
P	GO:0044042	glucan metabolic process	glucan metabolic process	8.5926e-10	NA	NA	0.0061715	NA	NA	NA	NA	NA	NA	NA	NA	NA	NA	NA	NA	NA	NA	NA	9.066	NA	NA	2.21	NA	NA	NA	NA	NA	NA	NA	NA	NA	NA	NA	NA	NA	NA	NA	3.143	NA	NA	9.457	NA	NA	NA	NA
P	GO:0044106	cellular amine metabolic process	cellular amine metabolic process	NA	NA	NA	NA	NA	NA	0.0013432	NA	NA	NA	NA	NA	NA	NA	NA	NA	NA	NA	NA	NA	NA	NA	NA	NA	NA	2.872	NA	NA	NA	NA	NA	NA	NA	NA	NA	NA	NA	NA	NA	NA	NA	NA	NA	NA	7.682	NA
P	GO:0044237	cellular metabolic process	cellular metabolic process	NA	NA	NA	NA	NA	NA	NA	NA	NA	NA	NA	NA	NA	NA	NA	NA	1.2796e-07	NA	NA	NA	NA	NA	NA	NA	NA	NA	NA	NA	NA	NA	NA	NA	NA	NA	NA	6.893	NA	NA	NA	NA	NA	NA	NA	NA	NA	NA
P	GO:0044255	cellular lipid metabolic process	cellular lipid metabolic process	NA	NA	NA	NA	NA	NA	NA	NA	NA	NA	NA	NA	NA	NA	NA	NA	0.014472	NA	NA	NA	NA	NA	NA	NA	NA	NA	NA	NA	NA	NA	NA	NA	NA	NA	NA	1.839	NA	NA	NA	NA	NA	NA	NA	NA	NA	NA
P	GO:0044262	cellular carbohydrate metabolic process	cellular carbohydrate metabolic process	0.00031015	NA	NA	NA	NA	NA	NA	NA	NA	NA	NA	NA	NA	NA	NA	NA	NA	NA	NA	3.508	NA	NA	NA	NA	NA	NA	NA	NA	NA	NA	NA	NA	NA	NA	NA	NA	NA	NA	1.579	NA	NA	NA	NA	NA	NA	NA
P	GO:0044264	cellular polysaccharide metabolic process	cellular polysaccharide metabolic process	8.5926e-10	NA	NA	0.0026422	NA	NA	NA	NA	NA	0.044705	NA	NA	NA	0.0069528	NA	0.022115	NA	NA	NA	9.066	NA	NA	2.578	NA	NA	NA	NA	NA	1.35	NA	NA	NA	2.158	NA	1.655	NA	NA	NA	2.551	NA	NA	7.469	NA	NA	NA	NA
P	GO:0044270	cellular nitrogen compound catabolic process	cellular nitrogen compound catabolic process	NA	NA	NA	NA	NA	NA	NA	NA	NA	0.00075664	NA	NA	NA	NA	NA	NA	NA	NA	NA	NA	NA	NA	NA	NA	NA	NA	NA	NA	3.121	NA	NA	NA	NA	NA	NA	NA	NA	NA	NA	NA	NA	NA	NA	NA	NA	NA
P	GO:0044271	cellular nitrogen compound biosynthetic process	cellular nitrogen compound biosynthetic process	NA	NA	NA	NA	NA	NA	0.00036236	NA	NA	NA	NA	NA	NA	NA	NA	NA	NA	NA	NA	NA	NA	NA	NA	NA	NA	3.441	NA	NA	NA	NA	NA	NA	NA	NA	NA	NA	NA	NA	NA	NA	NA	NA	NA	NA	8.517	NA
P	GO:0044281	small molecule metabolic process	small molecule metabolic process	NA	NA	NA	NA	NA	NA	0.00010438	NA	NA	NA	NA	NA	NA	NA	NA	NA	0.035951	NA	NA	NA	NA	NA	NA	NA	NA	3.981	NA	NA	NA	NA	NA	NA	NA	NA	NA	1.444	NA	NA	NA	NA	NA	NA	NA	NA	5.032	NA
P	GO:0044283	small molecule biosynthetic process	small molecule biosynthetic process	NA	NA	NA	NA	NA	NA	0.00074383	NA	NA	NA	NA	0.040847	NA	NA	NA	NA	0.035963	NA	NA	NA	NA	NA	NA	NA	NA	3.129	NA	NA	NA	NA	1.389	NA	NA	NA	NA	1.444	NA	NA	NA	NA	NA	NA	NA	NA	6.886	NA
C	GO:0044425	membrane part	membrane part	NA	NA	NA	NA	NA	NA	0.01886	NA	NA	NA	NA	NA	NA	NA	NA	NA	NA	NA	NA	NA	NA	NA	NA	NA	NA	1.724	NA	NA	NA	NA	NA	NA	NA	NA	NA	NA	NA	NA	NA	NA	NA	NA	NA	NA	2.58	NA
C	GO:0044430	cytoskeletal part	cytoskeletal part	NA	NA	NA	NA	NA	NA	NA	NA	NA	0.0048439	NA	NA	NA	NA	NA	NA	NA	NA	NA	NA	NA	NA	NA	NA	NA	NA	NA	NA	2.315	NA	NA	NA	NA	NA	NA	NA	NA	NA	NA	NA	NA	NA	NA	NA	NA	NA
C	GO:0044436	thylakoid part	thylakoid part	0.000114	NA	NA	NA	NA	NA	NA	NA	NA	NA	NA	NA	NA	NA	NA	NA	8.0407e-21	NA	NA	3.943	NA	NA	NA	NA	NA	NA	NA	NA	NA	NA	NA	NA	NA	NA	NA	20.095	NA	NA	2.388	NA	NA	NA	NA	NA	NA	NA
C	GO:0044464	cell part	cell part	NA	NA	NA	NA	NA	NA	NA	NA	NA	NA	NA	NA	NA	NA	NA	NA	NA	0.032064	NA	NA	NA	NA	NA	NA	NA	NA	NA	NA	NA	NA	NA	NA	NA	NA	NA	NA	1.494	NA	NA	NA	NA	NA	NA	NA	NA	NA
P	GO:0045449	regulation of transcription	regulation of transcription	NA	NA	NA	NA	NA	NA	NA	0.010306	NA	NA	NA	NA	NA	6.4575e-08	2.0506e-07	NA	NA	NA	NA	NA	NA	NA	NA	NA	NA	NA	1.987	NA	NA	NA	NA	NA	7.19	6.688	NA	NA	NA	NA	NA	NA	NA	NA	NA	NA	NA	2.037
F	GO:0045735	nutrient reservoir activity	nutrient reservoir activity	NA	NA	NA	NA	NA	NA	NA	NA	NA	NA	5.104e-05	NA	0.00043524	NA	NA	NA	NA	NA	NA	NA	NA	NA	NA	NA	NA	NA	NA	NA	NA	4.292	NA	3.361	NA	NA	NA	NA	NA	NA	NA	NA	NA	NA	NA	NA	NA	NA
P	GO:0046039	GTP metabolic process	GTP metabolic process	NA	NA	NA	NA	NA	NA	NA	NA	NA	0.00042436	NA	NA	NA	NA	NA	NA	NA	NA	NA	NA	NA	NA	NA	NA	NA	NA	NA	NA	3.372	NA	NA	NA	NA	NA	NA	NA	NA	NA	NA	NA	NA	NA	NA	NA	NA	NA
P	GO:0046394	carboxylic acid biosynthetic process	carboxylic acid biosynthetic process	0.0054617	NA	NA	NA	NA	NA	NA	NA	NA	NA	NA	0.006724	NA	NA	NA	NA	0.00076177	NA	NA	2.263	NA	NA	NA	NA	NA	NA	NA	NA	NA	NA	2.172	NA	NA	NA	NA	3.118	NA	NA	1.724	NA	NA	NA	NA	NA	NA	NA
P	GO:0046578	regulation of Ras protein signal transduction	regulation of Ras protein signal transduction	NA	NA	NA	NA	NA	NA	NA	NA	NA	NA	NA	NA	NA	NA	NA	NA	NA	NA	0.0086607	NA	NA	NA	NA	NA	NA	NA	NA	NA	NA	NA	NA	NA	NA	NA	NA	NA	NA	2.062	NA	NA	NA	NA	NA	NA	NA	NA
P	GO:0046700	heterocycle catabolic process	heterocycle catabolic process	NA	NA	NA	NA	NA	NA	NA	NA	NA	0.00088421	NA	NA	NA	NA	NA	NA	NA	NA	NA	NA	NA	NA	NA	NA	NA	NA	NA	NA	3.053	NA	NA	NA	NA	NA	NA	NA	NA	NA	NA	NA	NA	NA	NA	NA	NA	NA
F	GO:0046872	metal ion binding	metal ion binding	0.046671	NA	NA	0.0011078	NA	NA	NA	NA	NA	0.0037669	NA	NA	NA	NA	NA	NA	NA	NA	NA	1.331	NA	NA	2.956	NA	NA	NA	NA	NA	2.424	NA	NA	NA	NA	NA	NA	NA	NA	NA	1.168	NA	NA	2.457	NA	NA	NA	NA
F	GO:0046906	tetrapyrrole binding	tetrapyrrole binding	NA	NA	NA	NA	NA	0.014583	NA	NA	NA	NA	0.00014438	NA	NA	NA	NA	NA	NA	NA	NA	NA	NA	NA	NA	NA	1.836	NA	NA	NA	NA	3.84	NA	NA	NA	NA	NA	NA	NA	NA	NA	NA	NA	NA	NA	2.821	NA	NA
F	GO:0046914	transition metal ion binding	transition metal ion binding	NA	NA	NA	0.00065633	NA	NA	NA	NA	NA	0.0019834	0.019747	NA	NA	NA	NA	NA	NA	NA	NA	NA	NA	NA	3.183	NA	NA	NA	NA	NA	2.703	1.704	NA	NA	NA	NA	NA	NA	NA	NA	NA	NA	NA	2.881	NA	NA	NA	NA
F	GO:0048037	cofactor binding	cofactor binding	NA	NA	NA	NA	NA	NA	0.00062679	NA	NA	NA	NA	NA	NA	NA	NA	NA	NA	NA	NA	NA	NA	NA	NA	NA	NA	3.203	NA	NA	NA	NA	NA	NA	NA	NA	NA	NA	NA	NA	NA	NA	NA	NA	NA	NA	5.342	NA
C	GO:0048046	apoplast	apoplast	4.1636e-20	NA	NA	NA	NA	NA	NA	NA	NA	NA	NA	NA	NA	NA	NA	NA	NA	NA	NA	19.381	NA	NA	NA	NA	NA	NA	NA	NA	NA	NA	NA	NA	NA	NA	NA	NA	NA	NA	6.746	NA	NA	NA	NA	NA	NA	NA
F	GO:0050662	coenzyme binding	coenzyme binding	NA	NA	NA	NA	NA	NA	0.0081142	NA	NA	NA	NA	NA	NA	NA	NA	NA	NA	NA	NA	NA	NA	NA	NA	NA	NA	2.091	NA	NA	NA	NA	NA	NA	NA	NA	NA	NA	NA	NA	NA	NA	NA	NA	NA	NA	4.792	NA
P	GO:0050789	regulation of biological process	regulation of biological process	NA	NA	NA	NA	NA	NA	NA	0.027437	NA	NA	NA	NA	NA	1.5698e-05	2.0445e-06	NA	NA	NA	NA	NA	NA	NA	NA	NA	NA	NA	1.562	NA	NA	NA	NA	NA	4.804	5.689	NA	NA	NA	NA	NA	NA	NA	NA	NA	NA	NA	1.632
P	GO:0050790	regulation of catalytic activity	regulation of catalytic activity	NA	0.024542	NA	NA	NA	NA	NA	NA	NA	NA	NA	NA	NA	NA	NA	NA	NA	NA	NA	NA	1.61	NA	NA	NA	NA	NA	NA	NA	NA	NA	NA	NA	NA	NA	NA	NA	NA	NA	NA	5.954	NA	NA	NA	NA	NA	NA
P	GO:0050794	regulation of cellular process	regulation of cellular process	NA	NA	NA	NA	NA	NA	NA	0.027437	NA	NA	NA	NA	NA	1.1762e-05	1.5124e-06	NA	NA	NA	NA	NA	NA	NA	NA	NA	NA	NA	1.562	NA	NA	NA	NA	NA	4.93	5.82	NA	NA	NA	NA	NA	NA	NA	NA	NA	NA	NA	1.662
P	GO:0050896	response to stimulus	response to stimulus	NA	NA	NA	NA	NA	NA	NA	NA	NA	NA	0.0020231	NA	NA	NA	NA	NA	NA	NA	NA	NA	NA	NA	NA	NA	NA	NA	NA	NA	NA	2.694	NA	NA	NA	NA	NA	NA	NA	NA	NA	NA	NA	NA	NA	NA	NA	NA
P	GO:0051056	regulation of small GTPase mediated signal transduction	regulation of small GTPase mediated signal transduction	NA	NA	NA	NA	NA	NA	NA	NA	NA	NA	NA	NA	NA	NA	NA	NA	NA	NA	0.0086607	NA	NA	NA	NA	NA	NA	NA	NA	NA	NA	NA	NA	NA	NA	NA	NA	NA	NA	2.062	NA	NA	NA	NA	NA	NA	NA	NA
P	GO:0051171	regulation of nitrogen compound metabolic process	regulation of nitrogen compound metabolic process	NA	NA	NA	NA	NA	NA	NA	0.010306	NA	NA	NA	NA	NA	6.4575e-08	2.0926e-07	NA	NA	NA	NA	NA	NA	NA	NA	NA	NA	NA	1.987	NA	NA	NA	NA	NA	7.19	6.679	NA	NA	NA	NA	NA	NA	NA	NA	NA	NA	NA	1.973
P	GO:0051179	localization	localization	NA	NA	NA	NA	NA	NA	0.031898	NA	NA	NA	NA	NA	NA	NA	NA	NA	NA	NA	NA	NA	NA	NA	NA	NA	NA	1.496	NA	NA	NA	NA	NA	NA	NA	NA	NA	NA	NA	NA	NA	NA	NA	NA	NA	NA	2.331	NA
P	GO:0051234	establishment of localization	establishment of localization	NA	NA	NA	NA	NA	NA	0.030193	NA	NA	NA	NA	NA	NA	NA	NA	NA	NA	NA	NA	NA	NA	NA	NA	NA	NA	1.52	NA	NA	NA	NA	NA	NA	NA	NA	NA	NA	NA	NA	NA	NA	NA	NA	NA	NA	2.36	NA
P	GO:0051252	regulation of RNA metabolic process	regulation of RNA metabolic process	NA	NA	NA	NA	NA	NA	NA	0.010306	NA	NA	NA	NA	NA	6.4575e-08	2.0506e-07	NA	NA	NA	NA	NA	NA	NA	NA	NA	NA	NA	1.987	NA	NA	NA	NA	NA	7.19	6.688	NA	NA	NA	NA	NA	NA	NA	NA	NA	NA	NA	2.04
P	GO:0051258	protein polymerization	protein polymerization	NA	NA	NA	NA	NA	NA	NA	NA	NA	0.00030559	NA	NA	NA	NA	NA	NA	NA	NA	NA	NA	NA	NA	NA	NA	NA	NA	NA	NA	3.515	NA	NA	NA	NA	NA	NA	NA	NA	NA	NA	NA	NA	NA	NA	NA	NA	NA
P	GO:0051336	regulation of hydrolase activity	regulation of hydrolase activity	NA	NA	NA	NA	NA	NA	NA	NA	NA	NA	NA	NA	NA	NA	NA	NA	NA	NA	0.0086607	NA	NA	NA	NA	NA	NA	NA	NA	NA	NA	NA	NA	NA	NA	NA	NA	NA	NA	2.062	NA	NA	NA	NA	NA	NA	NA	NA
F	GO:0051536	iron-sulfur cluster binding	iron-sulfur cluster binding	NA	NA	NA	NA	NA	NA	NA	NA	NA	NA	NA	NA	NA	NA	NA	NA	0.00013195	NA	NA	NA	NA	NA	NA	NA	NA	NA	NA	NA	NA	NA	NA	NA	NA	NA	NA	3.88	NA	NA	NA	NA	NA	NA	NA	NA	NA	NA
F	GO:0051537	2 iron, 2 sulfur cluster binding	2 iron, 2 sulfur cluster binding	NA	NA	NA	NA	NA	NA	NA	NA	NA	NA	NA	NA	NA	NA	NA	NA	0.0019651	NA	NA	NA	NA	NA	NA	NA	NA	NA	NA	NA	NA	NA	NA	NA	NA	NA	NA	2.707	NA	NA	NA	NA	NA	NA	NA	NA	NA	NA
F	GO:0051540	metal cluster binding	metal cluster binding	NA	NA	NA	NA	NA	NA	NA	NA	NA	NA	NA	NA	NA	NA	NA	NA	0.00013195	NA	NA	NA	NA	NA	NA	NA	NA	NA	NA	NA	NA	NA	NA	NA	NA	NA	NA	3.88	NA	NA	NA	NA	NA	NA	NA	NA	NA	NA
P	GO:0055085	transmembrane transport	transmembrane transport	NA	NA	NA	NA	NA	NA	0.046698	NA	NA	NA	NA	NA	NA	NA	NA	NA	NA	NA	NA	NA	NA	NA	NA	NA	NA	1.331	NA	NA	NA	NA	NA	NA	NA	NA	NA	NA	NA	NA	NA	NA	NA	NA	NA	NA	2.958	NA
P	GO:0055086	nucleobase, nucleoside and nucleotide metabolic process	nucleobase, nucleoside and nucleotide metabolic process	NA	NA	NA	NA	NA	NA	0.0034932	NA	NA	NA	NA	NA	NA	NA	NA	NA	NA	NA	NA	NA	NA	NA	NA	NA	NA	2.457	NA	NA	NA	NA	NA	NA	NA	NA	NA	NA	NA	NA	NA	NA	NA	NA	NA	NA	7.677	NA
P	GO:0055114	oxidation reduction	oxidation reduction	0.04763	NA	NA	0.028004	NA	NA	NA	NA	NA	NA	1.1364e-05	NA	NA	NA	NA	NA	0.038155	NA	NA	1.322	NA	NA	1.553	NA	NA	NA	NA	NA	NA	4.944	NA	NA	NA	NA	NA	1.418	NA	NA	1.176	NA	NA	1.977	NA	NA	NA	NA
P	GO:0060255	regulation of macromolecule metabolic process	regulation of macromolecule metabolic process	NA	NA	NA	NA	NA	NA	NA	0.010306	NA	NA	NA	NA	NA	6.4575e-08	2.0926e-07	NA	NA	NA	NA	NA	NA	NA	NA	NA	NA	NA	1.987	NA	NA	NA	NA	NA	7.19	6.679	NA	NA	NA	NA	NA	NA	NA	NA	NA	NA	NA	1.988
NA	NA	NA	peptidase regulator activity	NA	NA	NA	NA	NA	NA	NA	NA	NA	NA	0.0022926	NA	NA	NA	NA	NA	NA	NA	NA	NA	NA	NA	NA	NA	NA	NA	NA	NA	NA	2.64	NA	NA	NA	NA	NA	NA	NA	NA	NA	NA	NA	NA	NA	NA	NA	NA
NA	NA	NA	endopeptidase regulator activity	NA	NA	NA	NA	NA	NA	NA	NA	NA	NA	0.0022926	NA	NA	NA	NA	NA	NA	NA	NA	NA	NA	NA	NA	NA	NA	NA	NA	NA	NA	2.64	NA	NA	NA	NA	NA	NA	NA	NA	NA	NA	NA	NA	NA	NA	NA	NA
P	GO:0065007	biological regulation	biological regulation	NA	NA	NA	NA	NA	NA	NA	0.044718	NA	NA	NA	NA	NA	3.0785e-05	4.142e-06	NA	NA	NA	NA	NA	NA	NA	NA	NA	NA	NA	1.35	NA	NA	NA	NA	NA	4.512	5.383	NA	NA	NA	NA	NA	NA	NA	NA	NA	NA	NA	1.57
P	GO:0065009	regulation of molecular function	regulation of molecular function	NA	0.024542	NA	NA	NA	NA	NA	NA	NA	NA	NA	NA	NA	NA	NA	NA	NA	NA	NA	NA	1.61	NA	NA	NA	NA	NA	NA	NA	NA	NA	NA	NA	NA	NA	NA	NA	NA	NA	NA	5.88	NA	NA	NA	NA	NA	NA
F	GO:0070008	serine-type exopeptidase activity	serine-type exopeptidase activity	NA	NA	NA	NA	NA	NA	NA	NA	NA	NA	NA	NA	NA	NA	NA	NA	0.031765	NA	NA	NA	NA	NA	NA	NA	NA	NA	NA	NA	NA	NA	NA	NA	NA	NA	NA	1.498	NA	NA	NA	NA	NA	NA	NA	NA	NA	NA
P	GO:0070271	protein complex biogenesis	protein complex biogenesis	NA	NA	NA	NA	NA	NA	NA	NA	NA	0.020589	NA	NA	NA	NA	NA	NA	0.04707	NA	NA	NA	NA	NA	NA	NA	NA	NA	NA	NA	1.686	NA	NA	NA	NA	NA	NA	1.327	NA	NA	NA	NA	NA	NA	NA	NA	NA	NA
P	GO:0070647	protein modification by small protein conjugation or removal	protein modification by small protein conjugation or removal	NA	NA	NA	NA	NA	NA	NA	0.027437	NA	NA	NA	NA	NA	NA	NA	NA	NA	NA	NA	NA	NA	NA	NA	NA	NA	NA	1.562	NA	NA	NA	NA	NA	NA	NA	NA	NA	NA	NA	NA	NA	NA	NA	NA	NA	NA	5.828
P	GO:0071554	cell wall organization or biogenesis	cell wall organization or biogenesis	0.00015676	0.024542	NA	0.013116	NA	NA	NA	NA	NA	0.00028496	NA	NA	NA	NA	NA	NA	NA	3.7574e-12	NA	3.805	1.61	NA	1.882	NA	NA	NA	NA	NA	3.545	NA	NA	NA	NA	NA	NA	NA	11.425	NA	2.121	5.917	NA	6.543	NA	NA	NA	NA
P	GO:0071555	cell wall organization	cell wall organization	0.00035386	0.0068871	NA	NA	NA	NA	NA	NA	NA	0.015443	NA	NA	NA	NA	NA	NA	NA	5.7142e-14	NA	3.451	2.162	NA	NA	NA	NA	NA	NA	NA	1.811	NA	NA	NA	NA	NA	NA	NA	13.243	NA	2.385	9.503	NA	NA	NA	NA	NA	NA
P	GO:0080090	regulation of primary metabolic process	regulation of primary metabolic process	NA	NA	NA	NA	NA	NA	NA	0.01055	NA	NA	NA	NA	NA	7.3769e-08	2.352e-07	NA	NA	NA	NA	NA	NA	NA	NA	NA	NA	NA	1.977	NA	NA	NA	NA	NA	7.132	6.629	NA	NA	NA	NA	NA	NA	NA	NA	NA	NA	NA	1.952
[truncated: 11 more columns]
